# Supplementary material for: Mapping yield and yield-related traits using diverse common bean germplasm
Source: Front Genet. 2024 Jan 3;14:1246904. doi: 10.3389/fgene.2023.1246904 (PMC10791882; doi:10.3389/fgene.2023.1246904)
Supplement: Supplementary file 5 [file Table9.XLSX]

## Sheet: Putative_Candidate_Genes
Supplementary Table S9 | Candidate genes identified in the common bean genome (Phaseolus vulgaris v2.1) 100 Kb upstream and 100 Kb downstream of significant SNPs.
Chromosome	Trait	SNP	Gene	Gene coordinates		Strand	Functional annotation	Ontology
				Start	End
Pv01	PH		Phvul.001G043400	3986502	3991888	R	(1 of 2) PTHR13832:SF352 - PROTEIN PHOSPHATASE 2C 59-RELATED	GO:0003824:catalytic activity
	(3,998,201 - 4,198,201)		Phvul.001G043300	4005757	4006531	F	conserved hypothetical protein	.
			Phvul.001G043200	4010967	4013393	F	(1 of 2) PTHR12136//PTHR12136:SF38 - STEROIDOGENIC ACUTE REGULATORY PROTEIN STAR // SUBFAMILY NOT NAMED	.
			Phvul.001G043100	4016060	4018434	R	(1 of 2) PTHR31235:SF9 - PEROXIDASE 18-RELATED	GO:0055114:oxidation-reduction process GO:0006979:response to oxidative stress
			Phvul.001G043000	4030664	4033321	F	(1 of 95) KOG0472 - Leucine-rich repeat protein	.
			Phvul.001G043450	4036527	4039925	F	(1 of 284) PF08263 - Leucine rich repeat N-terminal domain (LRRNT_2)	.
			Phvul.001G043901	4038639	4039167	F	(1 of 51) 2.7.10.1//2.7.11.1 - Receptor protein-tyrosine kinase / Receptor protein tyrosine kinase // Non-specific serine/threonine protein kinase / Threonine-specific protein kinase	GO:0005515:protein binding
			Phvul.001G042800	4050181	4052709	F	receptor-like protein kinase 2 IPR001611 (Leucine-rich repeat)	GO:0005515 (protein binding)
			Phvul.001G042700	4059247	4063057	F	uncharacterized protein LOC100803755 isoform X2 [Glycine max]	.
			Phvul.001G042600	4065731	4071763	F	monogalactosyldiacylglycerol synthase 2 IPR007235 (Glycosyl transferase family 28 C-terminal)	GO:0005975 (carbohydrate metabolic process) GO:0009247 (glycolipid biosynthetic process)
			Phvul.001G042500	4074708	4079298	F	uncharacterized vacuolar membrane protein YML018C-like isoform X2 [Glycine max] IPR000620 (Drug/metabolite transporter)	GO:0016020 (membrane)
			Phvul.001G042400	4081421	4,085,877 (12,324)	F	(1 of 1) PTHR19315:SF9 - ER MEMBRANE PROTEIN COMPLEX SUBUNIT 4 IPR009445:Protein of unknown function DUF1077, TMEM85	.
		ss715645586 (4,098,201)	.	4098201	.	.	.	.
			Phvul.001G042300	4,125,105 (26,904)	4139019	R	transcription initiation factor TFIID subunit 5-like isoform X2 [Glycine max] IPR007582 (TFIID subunit WD40-associated region)	GO:0005515 (protein binding) GO:0005634 (nucleus)
			Phvul.001G042200	4158731	4160336	F	(1 of 4) PTHR31429:SF3 - WRKY TRANSCRIPTION FACTOR 40-RELATED	GO:0006355:regulation of transcription, DNA-templated
			Phvul.001G042100	4172645	4174531	F	(1 of 91) PF03106 - WRKY DNA -binding domain (WRKY)	GO:0006355:regulation of transcription, DNA-templated
			Phvul.001G042000	4175136	4198384	R	(1 of 2) PTHR23213:SF190 - FORMIN-LIKE PROTEIN 17-RELATED	GO:0005515: protein binding
Pv01	YDHR		Phvul.001G039400	4490926	4492051	F	conserved hypothetical protein; family not named	.
	(4,491,153 - 4,691,153)		Phvul.001G039300	4499496	4508975	F	(1 of 2) PTHR23257//PTHR23257:SF504 - SERINE-THREONINE PROTEIN KINASE // SUBFAMILY NOT NAMED	GO:0006468:protein phosphorylation GO:0004672:protein kinase activity
			Phvul.001G039200	4509900	4510542	F	(1 of 4) PTHR34455:SF1 - EXPRESSED PROTEIN	GO:0015979:photosynthesis
			Phvul.001G039100	4510888	4515611	R	(1 of 1) K18787 - thermospermine synthase (ACL5)	.
			Phvul.001G039000	4552734	4557258	R	Related to C3HC4 zinc-binding integral peroxisomal membrane protein matrix)	GO:0008270 (zinc ion binding) GO:0016558 (protein import into peroxisome
			Phvul.001G038900	4559337	4560801	F	Pre-mRNA-splicing factor ini1 IPR005345 (PHF5-like)	.
		ss715649523 (4,591,153)	Phvul.001G038800	4588596	4593058	F	(1 of 4) PTHR11748:SF17 - CYTOKININ DEHYDROGENASE 2-RELATED IPR016164 (FAD-linked oxidase-like C-terminal)	GO:0016491:oxidoreductase activity GO:0055114 (oxidation-reduction process)
			Phvul.001G038700	4610309	4621135	F	F-box/LRR-repeat protein 15-like [Glycine max] IPR001810 (F-box domain) IPR006553 (Leucine-rich repeat cysteine-containing subtype)	GO:0005515 (protein binding)
			Phvul.001G038600	4622622	4624035	R	uncharacterized protein LOC102659395 isoform X3 [Glycine max]	.
			Phvul.001G038500	4624156	4624745	R	uncharacterized protein LOC100817633 [Glycine max]	.
			Phvul.001G038400	4638226	4647093	F	ATP binding/protein serine/threonine kinase [Glycine max] IPR001611 (Leucine-rich repeat) GO:0005515 (protein binding)	GO:0005524 (ATP binding) GO:0006468 (protein phosphorylation)
			Phvul.001G038850	4651884	4658991	F	(1 of 2) PF00063//PF02736 - Myosin head (motor domain) (Myosin_head) // Myosin N-terminal SH3-like domain (Myosin_N)	GO:0003774:motor activity
			Phvul.001G039301	4659456	4666077	F	(1 of 6) PTHR13140:SF304 - MYOSIN IA HEAVY CHAIN-RELATED	GO:0003774:motor activity
			Phvul.001G045700	4677485	4682150	R	(1 of 2) 1.2.1.9 - Glyceraldehyde-3-phosphate dehydrogenase (NADP(+)) / Triosephosphate dehydrogenase	GO:0016491:oxidoreductase activity GO:0008152:metabolic process
			Phvul.001G045800	4684844	4685288	R	(1 of 9) PTHR33184:SF11 - BETA-1,3-N-ACETYLGLUCOSAMINYLTRANSFERASE FAMILY PROTEIN	.
			Phvul.001G045900	4700947	4704329	R	1 of 2) PTHR23315:SF59 - ARMADILLO/BETA-CATENIN-LIKE REPEAT-CONTAINING PROTEIN-RELATED	GO:0005515:protein binding
Pv01	DF		Phvul.001G085700	13231232	13231447	R	Myb/SANT-like DNA-binding domain protein IPR024752 (Myb/SANT-like domain)	.
	(13,212,244 - 13,412,244)		Phvul.001G085800	13272622	13274971	F	(1 of 197) PF01535//PF13041 - PPR repeat (PPR) // PPR repeat family (PPR_2)	GO:0005515:protein binding
			Phvul.001G085900	13276960	13278716	F	transmembrane protein 45B-like [Glycine max] IPR006904 (Protein of unknown function DUF716 TMEM45)	.
			Phvul.001G086000	13279105	13281310	R	Unknown protein
		ss715647042 (13,212,244)	Phvul.001G086100	13306625	13328799	F	(1 of 1) K12882 - nuclear cap-binding protein subunit 1 (NCBP1, CBP80) IPR016024 (Armadillo-type fold)	GO:0051028 (mRNA transport) GO:0005515:protein binding
			Phvul.001G086133	13322342	13322686	F	hypothetical protein	.
			Phvul.001G086166	13322713	13323107	F	hypothetical protein	.
			Phvul.001G086200	13331646	13332167	F	unknown protein LOCATED IN: endomembrane system	.
			Phvul.001G086300	13351398	13354558	F	Pentatricopeptide repeat (PPR) superfamily protein	GO:0005515 (protein binding)
			Phvul.001G086400	13354605	13356661	R	Kinase interacting (KIP1-like) family protein IPR011684 (KIP1-like)	.
			Phvul.001G086466	13386846	13390845	R	(1 of 6) PTHR11937:SF37 - ACTIN-RELATED PROTEIN 2	GO:0005524:ATP binding GO:0005856:cytoskeleton
			Phvul.001G086532	13391207	13391898	R	1 of 6) PTHR11937:SF37 - ACTIN-RELATED PROTEIN 2	GO:0005524:ATP binding GO:0005856:cytoskeleton
			Phvul.001G086600	13407117	13410900	F	1 of 2) PTHR24089:SF269 - MITOCHONDRIAL PHOSPHATE CARRIER PROTEIN 3, MITOCHONDRIAL	.
			Phvul.001G086700	13420741	13429462	R	(1 of 2) K02148 - V-type H+-transporting ATPase subunit C (ATPeV1C, ATP6C)	GO:0015078:hydrogen ion transmembrane transporter activity GO:0033180:proton-transporting V-type ATPase, V1 domain
Pv01	YD		Phvul.001G089400	14351760	14356172	F	1 of 197) PF01535//PF13041 - PPR repeat (PPR) // PPR repeat family (PPR_2)	GO:0005515:protein binding
	YGD		Phvul.001G089500	14465377	14473673	R	(1 of 1) K18730 - PERQ amino acid-rich with GYF domain-containing protein (GIGYF)	GO:0005515:protein binding
	(14,634,754 - 14,834,759)		Phvul.001G089600	14523661	14529382	F	(1 of 4) K17260 - actin-related protein 2 (ACTR2, ARP2)	GO:0005856:cytoskeleton GO:0005524:ATP binding
			Phvul.001G089700	14563431	14565708	F	(1 of 1) PTHR31642:SF10 - ACYLTRANSFERASE-LIKE PROTEIN-RELATED	GO:0016747:transferase activity, transferring acyl groups other than amino-acyl groups
			Phvul.001G089800	14615781	14617287	R	(1 of 1) PTHR31614:SF3 - POLLEN OLE E 1 ALLERGEN AND EXTENSIN FAMILY PROTEIN	.
			Phvul.001G089900	14661480	14663300	R	(1 of 55) PF03514 - GRAS domain family (GRAS)	.
			Phvul.001G090000	14686318	14693367	R	uncharacterized protein LOC100807268 [Glycine max]
			Phvul.001G090100	14693474	14,696,128 (38,631)	F	(1 of 2) PTHR12542//PTHR12542:SF31 - EXOCYST COMPLEX PROTEIN EXO70 // SUBFAMILY NOT NAMED IPR016159 (Cullin repeat-like-containing domain)	GO:0006887 (exocytosis)
		ss715644976 (14,734,759)	.	14734759	.	.	.	.
			Phvul.001G090200	14,782,557 (47,798	14796913	F	1 of 1) PTHR12460//PTHR12460:SF6 - CYCLIN-DEPENDENT KINASE INHIBITOR-RELATED PROTEIN // SUBFAMILY NOT NAMED regulation of nuclear pre-mRNA domain-containing protein 1A-like isoform X5 [Glycine max] IPR006569 (CID domain) IPR008942 (ENTH/VHS)	.
			Phvul.001G090300	14829562	14830394	F	(1 of 2) PTHR10168:SF62 - GLUTAREDOXIN-C7-RELATED	GO:0009055:electron carrier activity GO:0045454:cell redox homeostasis
			Phvul.001G090400	14834876	14838916	F	(1 of 1) PTHR13169//PTHR13169:SF1 - UBIQUITIN-LIKE PROTEIN 3 HCG-1 PROTEIN // SUBFAMILY NOT NAMED	GO:0005515:protein binding
			Phvul.001G090500	14853496	14854111	R	RING/U-box superfamily protein (P. acutifolius)	GO:0003677:DNA binding GO:0006310:DNA recombination
Pv01	SGR		Phvul.001G118100	30185024	30186164	F	Plant transposase (Ptta/En/Spm family) (P. acutifolius)	.
	(30,178,991 - 30,378,991)		Phvul.001G118200	30198222	30203679	R	(1 of 1) PTHR10516//PTHR10516:SF312 - PEPTIDYL-PROLYL CIS-TRANS ISOMERASE // SUBFAMILY NOT NAMED	GO:0006457:protein folding GO:0005515:protein binding
			Phvul.001G118300	30222424	30224907	R	(1 of 74) PF00892 - EamA-like transporter family (EamA)	GO:0016021:integral component of membrane GO:0022857:transmembrane transporter activity
			Phvul.001G118400	30,322,955 (43,634)	30323500	R	Unknown protein	.
		ss715649751 (30,278,991)	.	30278991	.	.	.	.
			Phvul.001G118500	30,444,511 (165,520)	30446247	R	(1 of 38) PF00076//PF14111 - RNA recognition motif. (a.k.a. RRM, RBD, or RNP domain) (RRM_1) // Domain of unknown function (DUF4283) (DUF4283)	GO:0000166:nucleotide binding GO:0003676:nucleic acid binding
Pv01	DM		Phvul.001G191400	45011798	45013423	R	(1 of 1) K11099 - small nuclear ribonucleoprotein G (SNRPG, SMG)	GO:0003723:RNA binding GO:0000398: mRNA splicing, via spliceosome
	(45,016,577 - 45,216,577)		Phvul.001G191500	45022532	45029452	F	(1 of 1) PTHR24115:SF536 - 125 KDA KINESIN-RELATED PROTEIN-RELATED	GO:0005524_ATP binding GO:0003777:microtubule motor activity
			Phvul.001G191600	45038437	45040759	F	(1 of 12) K01193 - beta-fructofuranosidase (E3.2.1.26, sacA)	GO:0004553:hydrolase activity, hydrolyzing O-glycosyl compounds GO:0005975: carbohydrate metabolic process
			Phvul.001G191700	45043012	45044193	R	(1 of 2) K02927 - large subunit ribosomal protein L40e (RP-L40e, RPL40); ubiqutin	GO:0005515:nucleic acid binding GO:0006412:translation
			Phvul.001G191800	45045460	45048442	R	(1 of 2) 2.2.1.9 - 2-succinyl-5-enolpyruvyl-6-hydroxy-3-cyclohexene-1-carboxylic-acid synthase / SEPHCHC synthase	.
			Phvul.001G191900	45054161	45055449	F	(1 of 16) PF04520 - Senescence regulator (Senescence_reg) S40	.
			Phvul.001G192000	45081772	45083944	F	NAC domain protein IPR003441 (NAC domain)	GO:0003677 (DNA binding)
			Phvul.001G192100	45098169	45100614	R	Vacuolar protein sorting 55 (VPS55) family protein%3B IPR007262 (Vacuolar protein sorting 55)	.
			Phvul.001G192200	45102438	45105316	R	Transducin/WD40 repeat-like superfamily protein IPR015943 (WD40/YVTN repeat-like-containing domain)	GO:0005515 (protein binding)
		ss715650911 (45116577)	Phvul.001G192300	45111753	45133823	F	(1 of 2) PTHR23083:SF397 - UDP-N-ACETYLGLUCOSAMINE--PEPTIDE N-ACETYLGLUCOSAMINYLTRANSFERASE SPINDLY-RELATED Tetratricopeptide repeat (TPR)-like superfamily protein IPR011990 (Tetratricopeptide-like helical)	GO:0005515 (protein binding)
			Phvul.001G192400	45135107	45138002	R	Cyclophilin-like peptidyl-prolyl cis-trans isomerase family protein	GO:0006457 (protein folding)
			Phvul.001G192500	45137886	45142903	F	mitochondrial fission protein ELM1-like [Glycine max] IPR009367 (Mitochondrial fission ELM1-like)	.
			Phvul.001G192600	45145733	45152102	F	mRNA-decapping enzyme-like protein IPR011993 (Pleckstrin homology-like domain)	.
			Phvul.001G192700	45153577	45157716	R	sister chromatid cohesion 1 protein putative IPR006910 (Rad21/Rec8-like protein	GO:0005515 (protein binding)
			Phvul.001G192800	45158636	45160367	F	RNA binding (RRM/RBD/RNP motifs) family protein	GO:0003676 (nucleic acid binding)
			Phvul.001G192900	45166112	45167095	R	F-box family protein IPR001810 (F-box domain)	GO:0005515 (protein binding)
			Phvul.001G193000	45170294	45179031	F	(1 of 1) PTHR36064//PTHR36064:SF1 - FAMI ; embryo defective (P. acutifolius)	.
			Phvul.001G193100	45182083	45183931	R	(1 of 2) PTHR31140:SF2 - B3 DOMAIN-CONTAINING TRANSCRIPTION FACTOR VAL3	GO:0003677:DNA binding
			Phvul.001G193200	45191399	45196112	R	(1 of 1) PTHR11010//PTHR11010:SF48 - PROTEASE S28 PRO-X CARBOXYPEPTIDASE-RELATED // SUBFAMILY NOT NAMED	GO:0006508:proteolysis GO:0008236:serine-type peptidase activity
			Phvul.001G193300	45205860	45209575	F	conserved hypothetical protein	.
			Phvul.001G193400	45214016	45216134	F	(1 of 31) PF08659 - KR domain (KR); Secoisolariciresinol dehydrogenase	GO:0055114:oxidation-reduction process GO:0016491:oxidoreductase activity
			Phvul.001G193500	45221462	45222759	F	(1 of 31) PF08659 - KR domain (KR)	GO:0055114:oxidation-reduction process GO:0016491:oxidoreductase activity
Pv01	YD		Phvul.001G199600	45847348	45852046	F	1 of 2) 3.4.17.11 - Glutamate carboxypeptidase / Carboxypeptidase G2	.
	YGD		Phvul.001G199700	45852687	45855239	F	conserved hypothetical protein	.
	(45,852,069 - 46,052,069)		Phvul.001G199800	45855978	45857998	R	(1 of 11) PF00917 - MATH domain (MATH); Ubiquitin thiolesterase	GO:0005515:protein binding
			Phvul.001G199900	45859945	45873406	R	1 of 1) 3.4.21.105//3.4.21.108 - HtrA2 peptidase / Serine proteinase OMI	GO:0005515:protein binding GO:0016021:integral component of membrane
			Phvul.001G200000	45877155	45881255	F	1 of 2) K03252 - translation initiation factor 3 subunit C (EIF3C)	GO:0005515:protein binding GO:0031369:translation initiation factor binding
			Phvul.001G200100	45885260	45886560	R	1 of 2) PTHR10131 - TNF RECEPTOR ASSOCIATED FACTOR	GO:0016567:protein ubiquitination GO:0003676:nucleic acid binding
			Phvul.001G200200	45900090	45915229	F	(1 of 1) PTHR10644:SF6 - CLEAVAGE AND POLYADENYLATION SPECIFICITY FACTOR (CPSF) A SUBUNIT PROTEIN	.
			Phvul.001G200300	45923112	45929128	F	serine/threonine protein phosphatase IPR004843 (Phosphoesterase domain)	GO:0016787 (hydrolase activity)
			Phvul.001G200400	45929547	45933533	R	Sphingosine-1-phosphate phosphatase IPR000326 (Phosphatidic acid phosphatase type 2/haloperoxidase)	GO:0003824 (catalytic activity) GO:0016020 (membrane)
			Phvul.001G200500	45938145	45940977	R	Note=uncharacterized protein LOC102666073 [Glycine max] IPR006873 (Protein of unknown function DUF620)	.
	(1 of 16) PF11955 - Plant organelle RNA recognition domain (PORR)		Phvul.001G200600	45945932	45,948,713 (3,356)	R	(1 of 16) PF11955 - Plant organelle RNA recognition domain (PORR) protein; ROOT PRIMORDIUM DEFECTIVE 1-like isoform X2 [Glycine max]	.
		ss715647097 (45,952,069)	.	45952069	.	.	.	.
			Phvul.001G200700	45,958,161 (6,092)	45965100	R	carbon catabolite repressor-like protein IPR005135 (Endonuclease/exonuclease/phosphatase)	.
			Phvul.001G200800	45969617	45970738	R	Unknown protein
			Phvul.001G200900	45970762	45971870	R	60S ribosomal L21-like protein	GO:0003735 (structural constituent of ribosome) GO:0005622 (intracellular) GO:0005840 (ribosome) GO:0006412 (translation)
			Phvul.001G201000	45974728	45975775	R	60S ribosomal L21-like protein%3B IPR001147 (Ribosomal protein L21e) GO:0003735 (structural constituent of ribosome)	GO:0005622 (intracellular) GO:0005840 (ribosome) GO:0006412 (translation)
			Phvul.001G201100	45978589	45982066	R	Nuclear pore localisation protein NPL4 IPR007717 (Nuclear pore localisation protein NPL4)	.
			Phvul.001G201200	45986217	45996132	R	sister-chromatide cohesion protein%3B IPR016024 (Armadillo-type fold) IPR017956 (AT hook DNA-binding motif)	GO:0003677 (DNA binding) GO:0005488 (binding)
			Phvul.001G201300	46007905	46009424	R	Peroxidase superfamily protein%3B IPR010255 (Haem peroxidase)	GO:0020037 (heme binding) GO:0055114 (oxidation-reduction process)
			Phvul.001G201400	46019319	46022529	F	1 of 6) PF00620//PF00786 - RhoGAP domain (RhoGAP) // P21-Rho-binding domain (PBD)	GO:0007165:signal transduction
			Phvul.001G201500	46024703	46025630	R	conserved hypothetical protein	.
			Phvul.001G201600	46030341	46035643	R	1 of 3) K13207 - CUG-BP- and ETR3-like factor (CUGBP, BRUNOL, CELF)	GO:0000166:nucleotide binding GO:0003676:nucleic acid binding
			Phvul.001G201700	46041512	46046654	R	(1 of 3) PTHR23196 - PAX TRANSCRIPTION ACTIVATION DOMAIN INTERACTING PROTEIN	.
			Phvul.001G201800	46047519	46050260	F	(1 of 51) KOG0725 - Reductases with broad range of substrate specificities	GO:0008152:metabolic process GO:0055114:oxidation-reduction process
			Phvul.001G201900	46050357	46051858	R	conserved hypothetical protein	.
			Phvul.001G202000	46052102	46059182	R	(1 of 9) K14486 - auxin response factor (K14486, ARF)	GO:0006355:regulation of transcription, DNA-templated GO:0009725:response to hormone
Pv01	SW - Pv01		Phvul.001G268150	51301320	51302038	F	(1 of 5) PTHR23201:SF1 - GIBBERELLIN-REGULATED PROTEIN 12-RELATED	.
	(51,302,468 - 51,502,468)		Phvul.001G268200	51305158	51310592	F	(1 of 1) PTHR11208//PTHR11208:SF52 - RNA-BINDING PROTEIN RELATED // SUBFAMILY NOT NAMED	GO:0003723:RNA binding GO:0003676:nucleic acid binding
			Phvul.001G268300	51311750	51312917	F	1 of 3) PTHR33044:SF28 - BIFUNCTIONAL INHIBITOR/LIPID-TRANSFER PROTEIN/SEED STORAGE 2S ALBUMIN SUPERFAMILY PROTEIN	.
			Phvul.001G268400	51314003	51319790	R	(1 of 2) PTHR24031:SF235 - DEAD-BOX ATP-DEPENDENT RNA HELICASE 37-RELATED	GO:0005524:ATP binding GO:0003676:nucleic acid binding
			Phvul.001G268500	51320514	51322815	R	1 of 197) PF01535//PF13041 - PPR repeat (PPR) // PPR repeat family (PPR_2)	GO:0005515:protein binding
			Phvul.001G268600	51323834	51325905	R	1 of 4) 2.5.1.32 - 15-cis-phytoene synthase / PSase	GO:0009058:biosynthetic process GO:0016740:
			Phvul.001G268700	51331116	51332430	F	(1 of 1) PTHR11746:SF98 - O-METHYLTRANSFERASE FAMILY PROTEIN	GO:0008168:methyltransferase activity GO:0046983:protein dimerization activity
			Phvul.001G268800	51333884	51338687	R	(1 of 1) K11844 - ubiquitin carboxyl-terminal hydrolase 16/45 [EC:3.4.19.12] (USP16_45)	GO:0008270:zinc ion binding
			Phvul.001G268900	51342213	51344756	R	(1 of 5) K12900 - FUS-interacting serine-arginine-rich protein 1 (FUSIP1)	GO:0000166:nucleotide binding GO:0003676:nucleic acid binding
			Phvul.001G269400	51380889	51392676	F	elongation factor P (EF-P) family protein%3B IPR008991 (Translation protein SH3-like domain)	GO:0005737 (cytoplasm) GO:0006414 (translational elongation) GO:0043043 (peptide biosynthetic process)
		ss715650357 (51,402,468)	Phvul.001G269300	51396133	51417242	F	(1 of 1) K15164 - mediator of RNA polymerase II transcription subunit 13 (MED13)	GO:0016592 (mediator complex) GO:0006357 (regulation of transcription from RNA polymerase II promoter)
			Phvul.001G269200	51418973	51420622	F	L-ascorbate oxidase homolog [Glycine max]	GO:0005507 (copper ion binding) GO:0055114 (oxidation-reduction process)
			Phvul.001G269301	51424418	51426067	R	L-ascorbate oxidase homolog [Glycine max]	GO:0005507 (copper ion binding) GO:0055114 (oxidation-reduction process)
			Phvul.001G269100	51429075	51431145	F	L-ascorbate oxidase homolog [Glycine max]	GO:0005507 (copper ion binding) GO:0055114 (oxidation-reduction process)
			Phvul.001G269000	51432230	51433843	F	alpha/beta fold hydrolase IPR000073 (Alpha/beta hydrolase fold-1)	.
End	51433939
Pv02	DF		Phvul.002G014100	1552580	1554370	F	(1 of 2) PTHR37209:SF2 - LYSINE-RICH ARABINOGALACTAN PROTEIN 17-RELATED	.
	(1,552,290 - 1,752,590)		Phvul.002G014200	1558124	1565021	R	1 of 2) PTHR13683//PTHR13683:SF342 - ASPARTYL PROTEASES // SUBFAMILY NOT NAMED	GO:0006508:proteolysis GO:0004190:aspartic-type endopeptidase activity
			Phvul.002G014300	1566502	1570140	R	(1 of 4) K12347 - natural resistance-associated macrophage protein (SLC11A, NRAMP)	GO:0016020:membrane GO:0006810:transport
			Phvul.002G014400	1583755	1586220	R	(1 of 11) K14487 - auxin responsive GH3 gene family (GH3)	.
			Phvul.002G014500	1602447	1604056	R	Unknown protein	.
			Phvul.002G014600	1605422	1615661	R	WD repeat-containing protein 5-like [Glycine max] IPR020472 (G-protein beta WD-40 repeat)	GO:0005515 (protein binding)
			Phvul.002G014700	1620607	1622391	F	Cytochrome P450 superfamily protein IPR001128 (Cytochrome P450)	GO:0020037 (heme binding) GO:0055114 (oxidation-reduction process)
			Phvul.002G014800	1624654	1631424	F	Cytochrome P450 superfamily protein IPR001128 (Cytochrome P450)	GO:0020037 (heme binding) GO:0055114 (oxidation-reduction process)
			Phvul.002G014901	1631513	1635141	R	maternal effect embryo arrest protein	.
			Phvul.002G015001	1635841	1636156	R	Unknown protein	.
			Phvul.002G015100	1649882	1,652,026 (564)	R	(1 of 3) PTHR10641:SF551 - MYB TRANSCRIPTION FACTOR IPR009057 (Homeodomain-like)	GO:0003677 (DNA binding)
		ss715646980 (1,652,590)	.	1652590	.	.	.	.
			Phvul.002G015200	1,668,736 (16,146)	1669321	R	octanoyltransferase-like [Glycine max]	GO:0005737 (cytoplasm) GO:0016415 (octanoyltransferase activity)
			Phvul.002G015300	1674874	1676796	F	microtubule end binding protein EB1A IPR001715 (Calponin homology domain) IPR027328 (Microtubule-associated protein RP/EB)	GO:0005515 (protein binding) GO:0008017 (microtubule binding)
			Phvul.002G015400	1677376	1679032	F	ADP-ribosylation factor 1 IPR003579 (Small GTPase superfamily Rab type)	GO:0006886 (intracellular protein transport) GO:0007264 (small GTPase mediated signal transduction) GO:0015031 (protein transport)
			Phvul.002G015500	1681419	1683309	R	CYCLIN D3%3B IPR015451 (Cyclin D)	GO:0005634 (nucleus) GO:0007049 (cell cycle)
			Phvul.002G015600	1687079	1688929	F	F-box protein SKIP2-like [Glycine max] IPR001810 (F-box domain) IPR006553 (Leucine-rich repeat cysteine-containing subtype) GO:0005515 (protein binding)	.
			Phvul.002G015700	1691346	1700991	R	phosphatidylinositol 3 C5-trisphosphate 3-phosphatase and dual-specificity protein phosphatase PTEN-like isoform X2 [Glycine max]	GO:0006470 (protein dephosphorylation) GO:0016791 (phosphatase activity)
			Phvul.002G015800	1705091	1707266	F	(1 of 2) PTHR10743:SF1 - PROTEIN RER1C; Retrieval of early ER protein Rer1	GO:0016021:integral component of membrane
			Phvul.002G015900	1710394	1714315	R	(1 of 36) PF03140 - Plant protein of unknown function (DUF247)	.
			Phvul.002G016000	1717705	1721430	R	(1 of 1) PTHR10896:SF17 - BETA-1,4-XYLOSYLTRANSFERASE IRX14-RELATED	GO:0016020:membrane GO:0015018:galactosylgalactosylxylosylprotein 3-beta-glucuronosyltransferase activity
			Phvul.002G016100	1734394	1736475	F	1 of 2) PTHR31282:SF33 - WRKY TRANSCRIPTION FACTOR 15-RELATED	GO:0006355:regulation of transcription, DNA-templated GO:0043565:sequence-specific DNA binding
			Phvul.002G016200	1740471	1741623	R	(1 of 2) PTHR31444:SF8 - PROTEIN IRREGULAR XYLEM 15-RELATED	.
			Phvul.002G016300	1746116	1754116	F	(1 of 2) K10577 - ubiquitin-conjugating enzyme E2 I (UBE2I, UBC9)	.
			Phvul.002G016400	1757207	1758695	R	(1 of 11) PTHR11926//PTHR11926:SF384 - GLUCOSYL/GLUCURONOSYL TRANSFERASES // SUBFAMILY NOT NAMED	GO:0008152:metabolic process GO:0016758:transferase activity, transferring hexosyl groups
End	49670989
Pv03	CBB_R2		Phvul.003G100200	26954243	26979033	R	(1 of 2) PTHR10799//PTHR10799:SF783 - SWI/SNF-RELATED MATRIX-ASSOCIATED ACTIN-DEPENDENT REGULATOR OF CHROMATIN SUBFAMILY-RELATED // SUBFAMILY NOT NAMED	GO:0016787:hydrolase activity GO:0006355:regulation of transcription, DNA-templated
	CBB_AUDPC		Phvul.003G100300	27013314	27014372	F	(1 of 78) PF14111 - Domain of unknown function (DU	.
	(27,007,256 - 27,207,256)		Phvul.003G100400	27031457	27032560	R	(1 of 3) PTHR20863:SF29 - ACYL CARRIER PROTEIN 1, CHLOROPLASTIC-RELATED	GO:0031177:phosphopantetheine binding GO:0006633:fatty acid biosynthetic process
			Phvul.003G100500	27051651	27055994	F	(1 of 3) PTHR10809:SF59 - VESICLE-ASSOCIATED PROTEIN 2-2	GO:0005789:endoplasmic reticulum membrane
			Phvul.003G100600	27057887	27,061,804 (45,452)	R	sodium hydrogen exchanger IPR006153 (Cation/H+ exchanger)	GO:0016021 (integral component of membrane) GO:0055085 (transmembrane transport)
		ss715650152 (27,107,256)	.	27107256	.	.	.	.
			Phvul.003G100700	27,129,618 (22,236)	27133239	F	(1 of 2) PTHR16517//PTHR16517:SF47 - TUBBY-RELATED // SUBFAMILY NOT NAMED; IPR001810 (F-box domain) IPR025659 (Tubby C-terminal-like domain)	GO:0005515 (protein binding)
			Phvul.003G100800	27135914	27137631	R	Surfeit locus protein 6 IPR007019 (Surfeit locus 6)
			Phvul.003G100900	27139844	27144727	R	Protein kinase superfamily protein IPR011009 (Protein kinase-like domain)	GO:0004674 (protein serine/threonine kinase activity) GO:0006468 (protein phosphorylation)
			Phvul.003G101000	27147732	27154114	F	uncharacterized protein LOC100807655 isoform X1 [Glycine max] IPR001810 (F-box domain)	GO:0005515 (protein binding)
			Phvul.003G101100	27154412	27156485	R	CASP-like protein 8 [Glycine max] IPR006702 (Uncharacterised protein family UPF0497 trans-membrane plant)	.
			Phvul.003G107100	27209462	27210754	R	(1 of 2) PTHR14155:SF117 - E3 UBIQUITIN-PROTEIN LIGASE ATL41-RELATED	GO:0005515:protein binding GO:0008270:
			Phvul.003G107300	27232183	27234416	R	(1 of 2) PTHR31707:SF13 - PECTINESTERASE/PECTINESTERASE INHIBITOR 21-RELATED	GO:0030599:pectinesterase activity GO:0042545:cell wall modification
Pv03	YGD		Phvul.003G167400	38748958	38756949	F	(1 of 1) PTHR24007:SF8 - BRIZ1; Zinc finger, UBP-type; BRCA1-associated 2	GO:0005515:protein binding GO:0008270:zinc ion binding
	SGR		Phvul.003G167500	38757420	38767430	R	(1 of 2) PTHR22847:SF499 - TOPLESS-RELATED PROTEIN 4; WD40 repeat-containing protein	GO:0005515:protein binding
	(38,750,086 - 38,950,086)		Phvul.003G167600	38789150	38791955	R	(1 of 4) 2.4.1.144 - Beta-1,4-mannosyl-glycoprotein 4-beta-N-acetylglucosaminyltransferase / acetylglucosaminyltransferase III	GO:0003830:beta-1,4-mannosylglycoprotein 4-beta-N-acetylglucosaminyltransferase activity GO:0006487:protein N-linked glycosylation
			Phvul.003G167700	38800498	38801885	R	auxin response factor 11 IPR003311 (AUX/IAA protein)	GO:0005634 (nucleus) GO:0046983 (protein dimerization activity)
			Phvul.003G167800	38825382	38,840,989 (9,097)	R	(1 of 1) PTHR22957:SF34 - TBC1 DOMAIN FAMILY MEMBER 25 Rab GTPase activator IPR000195 (Rab-GTPase-TBC domain) IPR021935 (Domain of unknown function DUF3548)	GO:0005097 (Rab GTPase activator activity) GO:0032313 (regulation of Rab GTPase activity)
		ss715647091 (38,850,086)	.	38850086	.	.	.	.
			Phvul.003G168000	38,867,946 (17,860)	38872171	R	Protein kinase superfamily protein%3B IPR011009 (Protein kinase-like domain) IPR013320 (Concanavalin A-like lectin/glucanase subgroup)	GO:0004672 (protein kinase activity) GO:0005524 (ATP binding) GO:0006468 (protein phosphorylation)
			Phvul.003G168100	38889664	38891825	F	Ubiquitin system component Cue protein IPR009060 (UBA-like)	GO:0005515 (protein binding)
			Phvul.003G168200	38895188	38895871	R	EF hand calcium-binding protein family IPR011992 (EF-hand domain pair)	GO:0005509 (calcium ion binding)
			Phvul.003G168301	38942979	38945574	F	hypothetical protein	.
			Phvul.003G168400	38951346	38951460	R	No associated InterPro accession	.
Pv03	HR		Phvul.003G230900	46308930	46316145	F	(1 of 20) PTHR22880 - FALZ-RELATED BROMODOMAIN-CONTAINING PROTEINS; RING/FYVE/PHD zinc finger superfamily protein	.
	(46,321,101 - 46,521,101)		Phvul.003G231000	46327410	46329792	F	(1 of 13) PTHR23042//PTHR23042:SF57 - CIRCADIAN PROTEIN CLOCK/ARNT/BMAL/PAS // SUBFAMILY NOT NAMED	GO:0046983:protein dimerization activity PTHR23042:CIRCADIAN PROTEIN CLOCK/ARNT/BMAL/PAS
			Phvul.003G231100	46346264	46348265	F	(1 of 3) PTHR23042:SF61 - TRANSCRIPTION FACTOR BHLH18-RELATED	GO:0046983:protein dimerization activity PTHR23042:CIRCADIAN PROTEIN CLOCK/ARNT/BMAL/PAS
			Phvul.003G231200	46366777	46369573	F	(1 of 2) PTHR23042:SF25 - TRANSCRIPTION FACTOR NAI1; HLH	GO:0046983:protein dimerization activity PTHR23042:CIRCADIAN PROTEIN CLOCK/ARNT/BMAL/PAS
			Phvul.003G231300	46377922	46381916	F	hexokinase-like 3 IPR001312 (Hexokinase)	GO:0005524 (ATP binding) GO:0005975 (carbohydrate metabolic process)
			Phvul.003G231350	46406035	46410753	F	(1 of 43) PF00069//PF00560//PF08263//PF13855 - Protein kinase domain (Pkinase) // Leucine Rich Repeat (LRR_1) // Leucine rich repeat N-terminal domain (LRRNT_2) // Leucine rich repeat (LRR_8)	GO:0004672 (protein kinase activity) GO:0005515 (protein binding) GO:0005524 (ATP binding) GO:0006468 (protein phosphorylation)
		ss715644902 (46,421,101)	Phvul.003G231400	46419631	46423809	F	(1 of 43) PF00069//PF00560//PF08263//PF13855 - Protein kinase domain (Pkinase) // Leucine Rich Repeat (LRR_1) // Leucine rich repeat N-terminal domain (LRRNT_2) // Leucine rich repeat (LRR_8)	GO:0004672 (protein kinase activity) GO:0005515 (protein binding) GO:0005524 (ATP binding) GO:0006468 (protein phosphorylation)
			Phvul.003G231500	46441259	46444132	F	tubulin alpha-4 chain%3B IPR000217 (Tubulin)	GO:0003924 (GTPase activity) GO:0005200 (structural constituent of cytoskeleton) GO:0005525 (GTP binding) GO:0007017 (microtubule-based process GO:0051258 (protein polymerization)
			Phvul.003G231600	46448623	46451649	F	cytochrome c oxidase-related IPR001349 (Cytochrome c oxidase subunit VIa)	GO:0005743 (mitochondrial inner membrane) GO:0005751 (mitochondrial respiratory chain complex IV)
			Phvul.003G231700	46453114	46456763	R	dentin sialophosphoprotein-like isoform X2 [Glycine max]	.
			Phvul.003G231800	46467718	46469025	R	EPIDERMAL PATTERNING FACTOR-like protein 2-like [Glycine max]	.
			Phvul.003G231900	46482621	46484187	F	(1 of 2) PTHR31062:SF48 - XYLOGLUCAN ENDOTRANSGLUCOSYLASE/HYDROLASE PROTEIN 6-RELATED	GO:0042546:cell wall biogenesis GO:0004553:hydrolase activity, hydrolyzing O-glycosyl compounds
			Phvul.003G232000	46501143	46502742	R	(1 of 2) PTHR24326:SF252 - HOMEOBOX-LEUCINE ZIPPER PROTEIN HAT9	GO:0003677:DNA binding GO:0006355:regulation of transcription, DNA-templated
			Phvul.003G232100	46518595	46523765	F	(1 of 1) PTHR11010:SF38 - LYSOSOMAL PRO-X CARBOXYPEPTIDASE	GO:0006508:proteolysis GO:0008236:serine-type peptidase activity
			Phvul.003G232200	46527465	46534022	F	(1 of 1) PTHR31908:SF2 - NUCLEAR MATRIX CONSTITUENT PROTEIN 1-LIKE PROTEIN-RELATED	.
End	53438756
Pv04	YD		Phvul.004G016900	1848711	1853596	F	(1 of 1) PTHR23257//PTHR23257:SF511 - SERINE-THREONINE PROTEIN KINASE // SUBFAMILY NOT NAMED	GO:0004672:protein kinase activity GO:0006468:protein phosphorylation
	YGD		Phvul.004G017000	1854913	1859100	R	(1 of 1) PTHR11071:SF236 - PEPTIDYL-PROLYL CIS-TRANS ISOMERASE CYP38, CHLOROPLASTIC	GO:0006457:protein folding GO:0003755:peptidyl-prolyl cis-trans isomerase activity
	(1,850,380 - 2,050,380)		Phvul.004G017100	1861228	1862966	R	(1 of 5) PTHR10791:SF42 - BIDIRECTIONAL SUGAR TRANSPORTER SWEET4-RELATED	KOG1623:Multitransmembrane protein
			Phvul.004G017200	1871388	1873147	R	(1 of 5) PTHR10791:SF42 - BIDIRECTIONAL SUGAR TRANSPORTER SWEET4-RELATED	KOG1623:Multitransmembrane protein
			Phvul.004G017300	1878843	1880098	R	(1 of 5) PTHR10791:SF42 - BIDIRECTIONAL SUGAR TRANSPORTER SWEET4-RELATED	KOG1623:Multitransmembrane protein
			Phvul.004G011000	1899659	1904865	R	(1 of 3) PTHR27002:SF128 - CYSTEINE-RICH RECEPTOR-LIKE PROTEIN KINASE 42	.
			Phvul.004G011200	1919514	1928267	F	isocitrate dehydrogenase IPR004790 (Isocitrate dehydrogenase NADP-dependent) IPR024084 (Isopropylmalate dehydrogenase-like domain)	GO:0000287 (magnesium ion binding) GO:0051287 (NAD binding) GO:0055114 (oxidation-reduction process)
			Phvul.004G011300	1934548	1939203	F	Glucose-6-phosphate/phosphate translocator-related IPR004696 (Triose phosphate/phosphoenolpyruvate translocator)	GO:0006810 (transport) GO:0016020 (membrane) GO:0016021 (integral component of membrane)
			Phvul.004G011400	1942183	1,944,366 (6,014)	R	IPR009057 (Homeodomain-like)	GO:0003677 (DNA binding) GO:0003682 (chromatin binding)
		ss715646889 (1,950,380)	.	1950380	.	.	.	.
			Phvul.004G011500	1,950,872 (592)	1953929	R	(1 of 1) PTHR19370//PTHR19370:SF68 - NADH-CYTOCHROME B5 REDUCTASE // SUBFAMILY NOT NAMED	GO:0020037 (heme binding)
			Phvul.004G011600	1955496	1959929	R	DEAD-box ATP-dependent RNA helicase-like protein IPR001202 (WW domain) IPR001650 (Helicase C-termina	GO:0003676 (nucleic acid binding) GO:0005515 (protein binding) GO:0005524 (ATP binding) GO:0008026 (ATP-dependent helicase activity)
			Phvul.004G011700	1963311	1973902	R	DNA (cytosine-5)-methyltransferase DRM2-like isoform X1 [Glycine max] IPR015940 (Ubiquitin-associated/translation elongation factor EF1B N-terminal eukaryote)	GO:0003677 (DNA binding) GO:0008168 (methyltransferase activity)
			Phvul.004G011800	1982817	1986694	F	polygalacturonase 4 IPR000743 (Glycoside hydrolase family 28) IPR011050 (Pectin lyase fold/virulence factor)	GO:0004650 (polygalacturonase activity) GO:0005975 (carbohydrate metabolic process)
			Phvul.004G011900	1988253	1993237	F	ADP-ribosylation factor IPR003579 (Small GTPase superfamily Rab type)	GO:0005525 (GTP binding) GO:0006886 (intracellular protein transport) GO:0007264 (small GTPase mediated signal transduction) GO:0015031 (protein transport)
			Phvul.004G011100	1908659	1918334	R	(1 of 2) 2.7.7.8 - Polyribonucleotide nucleotidyltransferase / Polynucleotide phosphorylase	GO:0006402:mRNA catabolic process GO:0003676:nucleic acid binding
			Phvul.004G012000	2010122	2013813	F	1 of 3) PTHR10641:SF469 - TRANSCRIPTION FACTOR MYB21-RELATED	GO:0003677:DNA binding
			Phvul.004G012100	2029513	2034095	F	1 of 2) PTHR22981//PTHR22981:SF77 - 3-HYDROXYISOBUTYRATE DEHYDROGENASE-RELATED // SUBFAMILY NOT NAMED	GO:0000166:nucleotide binding
			Phvul.004G012200	2034261	2037019	R	1 of 1) PTHR31964:SF49 - ADENINE NUCLEOTIDE ALPHA HYDROLASES-LIKE SUPERFAMILY PROTEIN-RELATED	GO:0006950:response to stress
			Phvul.004G012300	2040863	2048272	R	conserved hypothetical protein	.
			Phvul.004G017400	2071769	2081285	R	(1 of 5) PTHR10791:SF42 - BIDIRECTIONAL SUGAR TRANSPORTER SWEET4-RELATED	KOG1623:Multitransmembrane protein
Pv04	DF		Phvul.004G029700	3516221	3520449	F	(1 of 4) PF09366 - Protein of unknown function (DUF1997)	.
	(3,538,694 - 3,738,694)		Phvul.004G029800	3544280	3547326	R	(1 of 2) PTHR10641//PTHR10641:SF546 - MYB-LIKE DNA-BINDING PROTEIN MYB // SUBFAMILY NOT NAMED	GO:0003677:DNA binding
			Phvul.004G029900	3565132	3567041	R	(1 of 91) PF02365 - No apical meristem (NAM) protein (NAM)	GO:0003677:DNA binding GO:0006355:regulation of transcription, DNA-templated
			Phvul.004G030000	3578573	3578910	F	No associated InterPro accession	.
			Phvul.004G030100	3583777	3590227	F	1 of 2) PTHR10288//PTHR10288:SF151 - KH DOMAIN CONTAINING RNA BINDING PROTEIN // SUBFAMILY NOT NAMED	.
			Phvul.004G030300	3596566	3610691	F	(1 of 5) K14948 - polypyrimidine tract-binding protein 2 (PTBP2, NPTB)	.
			Phvul.004G030400	3613369	3615178	F	UDP-glycosyltransferase 74 F1 IPR002213 (UDP-glucuronosyl/UDP-glucosyltransferase)	GO:0008152 (metabolic process)
			Phvul.004G030500	3632908	3,635,003 (3,691)	F	(1 of 37) PF01357//PF03330 - Pollen allergen (Pollen_allerg_1) // Rare lipoprotein A (RlpA)-like double-psi beta-barrel (DPBB_1); Cell wall protein Exp4 IPR007118 (Expansin/Lol pI)	GO:0005576 (extracellular region) GO:0009664 (plant-type cell wall organization)
		ss715642469 (3,638,694)	.	3638694	.	.	.	.
			Phvul.004G030600	3,644,957 (6,263)	3646201	F	F-box protein interaction domain protein IPR011043 (Galactose oxidase/kelch beta-propeller) IPR017451 (F-box associated interaction domain)	.
			Phvul.004G030700	3661249	3665993	F	F-box protein interaction domain protein IPR001810 (F-box domain) IPR011043 (Galactose oxidase/kelch beta-propeller) GO:0005515 (protein binding)	.
			Phvul.004G030700	3661248	3665993	F	IPR017451: F-box associated interaction domain	GO:0005515:protein binding
			Phvul.004G030900	3725757	3727002	F	IPR017451: F-box associated interaction domain	GO:0005515:protein binding
			Phvul.004G031000	3734672	3736386	R	(1 of 9) K13691 - pathogen-inducible salicylic acid glucosyltransferase [EC:2.4.1.-] Glc b1-2 SA (SGT1)	GO:0008152:metabolic process GO:0016758:transferase activity, transferring hexosyl groups
			Phvul.004G031100	3738453	3740846	R	(1 of 9) K13691 - pathogen-inducible salicylic acid glucosyltransferase [EC:2.4.1.-] Glc b1-2 SA (SGT1)	GO:0008152:metabolic process GO:0016758:transferase activity, transferring hexosyl groups
Pv04	SW		Phvul.004G032400	3871938	3876369	R	(1 of 1) PF12204 - Domain of unknown function (DUF3598)	.
	(3,872,770 - 4,072,770)		Phvul.004G032500	3878899	3880985	R	(1 of 53) PF02298 - Plastocyanin-like domain (Cu_bind_like)	GO:0009055:electron carrier activity
			Phvul.004G032600	3882753	3884656	F	(1 of 1) K10903 - HUS1 checkpoint protein (HUS1)	GO:0006281:DNA repair GO:0000077:DNA damage checkpoint
			Phvul.004G032700	3886917	3888069	F	(1 of 24) PTHR32212:SF126 - EMB; PTHR32212:SF126:EMB|CAB62440.1-RELATED	GO:0005515:protein binding
			Phvul.004G032800	3892371	3894727	R	(1 of 1) PTHR33021:SF63 - LAMIN-LIKE PROTEIN	GO:0009055:electron carrier activity
			Phvul.004G032900	3898364	3903052	R	(1 of 4) 5.4.99.5 - Chorismate mutase / Hydroxyphenylpyruvate synthase	GO:0004106:chorismate mutase activity GO:0009073:aromatic amino acid family biosynthetic process
			Phvul.004G033000	3905987	3908278	F	(1 of 2) PTHR12286:SF5 - SACCHAROPINE DEHYDROGENASE-LIKE OXIDOREDUCTASE	GO:0055114:oxidation-reduction process GO:0016491:oxidoreductase activity
			Phvul.004G033100	3909163	3918987	R	(1 of 1) K10597 - ubiquitin conjugation factor E4 B (UBE4B, UFD2)	GO:0016567:protein ubiquitination GO:0004842:ubiquitin-protein transferase activity
			Phvul.004G033200	3921782	3925227	F	(1 of 3) PTHR13139 - RING FINGER AND CCCH-TYPE ZINC FINGER DOMAIN-CONTAINING PROTEIN	.
			Phvul.004G033300	3927605	3932823	F	unknown protein IPR025638 (Protein of unknown function DUF4336)	.
			Phvul.004G033600	3941999	3945808	F	Plant calmodulin-binding protein-related IPR012417 (Calmodulin-binding domain plant)	GO:0005516 (calmodulin binding)
			Phvul.004G033700	3947939	3953426	F	DEAD-box ATP-dependent RNA helicase-like protein IPR001650 (Helicase C-terminal)	GO:0003676 (nucleic acid binding) GO:0004386 (helicase activity) GO:0005524 (ATP binding) GO:0008026 (ATP-dependent helicase activity)
			Phvul.004G033800	3957167	3959735	F	circadian clock coupling factor ZGT IPR001810 (F-box domain)	GO:0005515 (protein binding)
			Phvul.004G033900	3961234	3964872	R	unknown protein
		ss715646796 (3972770)	Phvul.004G034000	3967432	3975630	R	(1 of 2) PTHR11638:SF121 - CHAPERONE PROTEIN CLPB3, CHLOROPLASTIC; ATP-dependent chaperone ClpB IPR001270 (ClpA/B family) IPR023150 (Double Clp-N motif)	GO:0019538 (protein metabolic process) GO:0005524 (ATP binding) GO:0016485 (protein processing) GO:0009408 (response to heaat) GO:0016887 (ATPase activity)
			Phvul.004G034100	3979298	3982411	R	membrane-anchored ubiquitin-fold protein 2 IPR017000 (Membrane-anchored ubiquitin-fold protein HCG-1)	.
			Phvul.004G034200	3985947	3992501	R	probable galacturonosyltransferase 14-like [Glycine max] IPR002495 (Glycosyl transferase family 8)	.
			Phvul.004G034300	3999142	4003023	R	biotin carboxyl carrier acetyl-CoA carboxylase IPR000089 (Biotin/lipoyl attachment) IPR001249 (Acetyl-CoA biotin carboxyl carrier)	GO:0003989 (acetyl-CoA carboxylase activity) GO:0006633 (fatty acid biosynthetic process) GO:0009317 (acetyl-CoA carboxylase complex)
			Phvul.004G034400	4009987	4020402	F	glycogen/starch/alpha-glucan phosphorylase family protein IPR000811 (Glycosyl transferase family 35)	GO:0004645 (phosphorylase activity) GO:0005975 (carbohydrate metabolic process)
			Phvul.004G034500	4024687	4027594	R	(1 of 4) K00012 - UDPglucose 6-dehydrogenase (UGDH, ugd)	GO:0051287:NAD binding GO:0055114:oxidation-reduction process
			Phvul.004G034600	4029377	4032643	F	(1 of 2) PTHR14326//PTHR14326:SF18 - TARGETING PROTEIN FOR XKLP2 // SUBFAMILY NOT NAMED	GO:0005874:microtubule GO:0060236:regulation of mitotic spindle organization
			Phvul.004G034700	4033637	4036351	F	(1 of 2) PTHR14326//PTHR14326:SF18 - TARGETING PROTEIN FOR XKLP2 // SUBFAMILY NOT NAMED	GO:0005874:microtubule GO:0060236:regulation of mitotic spindle organization
			Phvul.004G034800	4036995	4038878	R	(1 of 3) K02966 - small subunit ribosomal protein S19e (RP-S19e, RPS19)	GO:0006412:translation GO:0003735:structural constituent of ribosome
			Phvul.004G034866	4046821	4047278	R	hypothetical protein	.
			Phvul.004G034932	4051218	4051650	R	hypothetical protein	.
			Phvul.004G035000	4059601	4063973	F	(1 of 3) K02160 - acetyl-CoA carboxylase biotin carboxyl carrier protein (accB, bccP)	GO:0009317:acetyl-CoA carboxylase complex GO:0006633:fatty acid biosynthetic process
			Phvul.004G035100	4068944	4083585	R	(1 of 1) K06672 - cohesin loading factor subunit SCC2 (SCC2, NIPBL)	GO:0005515:protein binding GO:0008270:zinc ion binding
			Phvul.004G035200	4111078	4111864	F	conserved hypothetical protein	GO:0046983:protein dimerization activity
Pv04	YDHR		Phvul.004G149200	45108703	45122703	R	(1 of 1) PTHR24356//PTHR24356:SF144 - SERINE/THREONINE-PROTEIN KINASE // SUBFAMILY NOT NAMED	GO:0004672:protein kinase activity GO:0006468:protein phosphorylation
	(45,117,448 - 45,317,448)		Phvul.004G149301	45129211	45131130	R	(1 of 466) PF13041 - PPR repeat family (PPR_2)	GO:0005515:protein binding
			Phvul.004G149400	45131309	45134898	F	(1 of 2) PTHR12233:SF2 - DOWN SYNDROME CRITICAL REGION PROTEIN 3	IPR028934:Vacuolar protein sorting protein 26 related
			Phvul.004G149500	45142840	45148369	F	(1 of 9) K13464 - jasmonate ZIM domain-containing protein (JAZ)	.
			Phvul.004G149600	45151090	45153114	F	1 of 66) PF14368 - Probable lipid transfer (LTP_2)	.
			Phvul.004G149700	45154145	45158122	F	(1 of 1) K14998 - surfeit locus 1 family protein (SURF1, SHY1)	GO:0016020:membrane KOG1563:Mitochondrial protein Surfeit 1/SURF1/SHY1, required for expression of cytochrome oxidase
			Phvul.004G149800	45159763	45164368	F	(1 of 1) PTHR10458:SF2 - PEPTIDE DEFORMYLASE 1B, CHLOROPLASTIC/MITOCHONDRIAL	GO:0042586:peptide deformylase activity GO:0005506:iron ion binding
			Phvul.004G149900	45165803	45170922	F	(1 of 466) PF13041 - PPR repeat family (PPR_2)
			Phvul.004G150000	45171784	45173045	R	G3DSA:3.30.9.10: D-Amino Acid Oxidase; subunit A; domain 2; conserved hypothetical protein (P. acutifolius)	.
			Phvul.004G150100	45186913	45212757	F	ketose-bisphosphate aldolase class-II family protein IPR008927 (6-phosphogluconate dehydrogenase C-terminal-like) IPR010737 (Protein of unknown function DUF1537) IPR013785 (Aldolase-type TIM barrel)	GO:0003824 (catalytic activity) GO:0055114 (oxidation-reduction process)
		ss715646123 (45,217,448)	Phvul.004G150200	45215407	45218238	F	(1 of 1) PTHR10091//PTHR10091:SF8 - ALDOSE-1-EPIMERASE // SUBFAMILY NOT NAMED; IPR008183 (Aldose 1-/Glucose-6-phosphate 1-epimerase)	GO:0003824 (catalytic activity) GO:0016853 (isomerase activity) GO:0019318 (hexose metabolic process) GO:0030246 (carbohydrate binding) GO:0005975 (carbohydrate metabolic process)
			Phvul.004G150300	45220125	45225313	R	down syndrome critical region protein putative IPR014756 (Immunoglobulin E-set)	.
			Phvul.004G150400	45224417	45225100	F	Pentatricopeptide repeat (PPR) superfamily protein IPR002885 (Pentatricopeptide repeat)	.
			Phvul.004G150500	45225563	45231842	R	phosphoethanolamine N-methyltransferase IPR013216 (Methyltransferase type 11)	GO:0006656 (phosphatidylcholine biosynthetic process) GO:0008152 (metabolic process) GO:0008168 (methyltransferase activity)
			Phvul.004G150600	45265768	45269527	R	Auxin efflux carrier family protein IPR004776 (Auxin efflux carrier)	GO:0016021 (integral component of membrane) GO:0055085 (transmembrane transport)
			Phvul.004G150700	45274946	45276477	F	(1 of 2) PTHR26312:SF81 - PHOTOSYSTEM I ASSEMBLY PROTEIN YCF3	.
			Phvul.004G150800	45283245	45285804	R	(1 of 2) PTHR23180:SF290 - C2 DOMAIN-CONTAINING PROTEIN-RELATED	GO:0005515:protein binding
			Phvul.004G150900	45286728	45292805	R	(1 of 2) 5.3.99.3 - Prostaglandin-E synthase / Prostaglandin-H(2) E-isomerase	GO:0005515:protein binding GO:0045454:cell redox homeostasis
			Phvul.004G151000	45294719	45295115	R	(1 of 1) PTHR23321//PTHR23321:SF33 - RIBOSOMAL PROTEIN S15, BACTERIAL AND ORGANELLAR // SUBFAMILY NOT NAMED	GO:0000287:magnesium ion binding
			Phvul.004G151100	45295934	45302841	F	(1 of 1) PTHR23111//PTHR23111:SF40 - ZINC FINGER PROTEIN // SUBFAMILY NOT NAMED	GO:0008270:zinc ion binding
			Phvul.004G151200	45306286	45312127	R	1 of 1) PTHR24055//PTHR24055:SF201 - MITOGEN-ACTIVATED PROTEIN KINASE // SUBFAMILY NOT NAMED	GO:0004672:protein kinase activity GO:0006468:protein phosphorylation
			Phvul.004G151300	45322271	45327596	F	(1 of 2) PTHR11467//PTHR11467:SF33 - HISTONE H1/H5 // SUBFAMILY NOT NAMED	GO:0006334:nucleosome assembly GO:0000786:nucleosome
End	48048378
Pv05	YDH - Pv05		Phvul.005G042300	4265389	4268145	R	(1 of 1) PTHR22763//PTHR22763:SF43 - RING ZINC FINGER PROTEIN // SUBFAMILY NOT NAMED	GO:0008270:zinc ion binding GO:0006351:transcription, DNA-templated
	(4,299,405 - 4,499,405)		Phvul.005G042400	4323859	4325416	F	1 of 1) PTHR23070//PTHR23070:SF43 - BCS1 AAA-TYPE ATPASE // SUBFAMILY NOT NAMED	GO:0005524:ATP binding
			Phvul.005G042500	4354904	4355531	F	unknown protein LOCATED IN: endomembrane system	.
			Phvul.005G042600	4380744	4386154	F	major facilitator superfamily domain-containing protein 12-like isoform X3 [Glycine max] IPR016196 (Major facilitator superfamily domain general substrate transporter)	.
			Phvul.005G042700	4390777	4391707	R	unknown protein
		ss715648062 (4,399,405)	Phvul.005G042800	4396953	4400529	F	(1 of 7) PF06075 - Plant protein of unknown function (DUF936); uncharacterized protein LOC100782697 [Glycine max]	.
			Phvul.005G042900	4400852	4408483	R	protein UPSTREAM OF FLC-like isoform X2 [Glycine max] IPR010369 (Protein of unknown function DUF966)	.
			Phvul.005G043000	4425101	4426944	R	Plant protein of unknown function (DUF946) IPR009291 (Vacuolar protein sorting-associated protein 62)	.
			Phvul.005G043100	4428398	4433183	R	Plant protein of unknown function (DUF946) IPR009291 (Vacuolar protein sorting-associated protein 62)	.
			Phvul.005G043200	4439830	4443340	F	beta-hexosaminidase IPR017853 (Glycoside hydrolase superfamily)	GO:0004563 (beta-N-acetylhexosaminidase activity) GO:0005975 (carbohydrate metabolic process)
			Phvul.005G043300	4445528	4451822	R	GPI mannosyltransferase IPR007704 (Mannosyltransferase DXD)	GO:0005789 (endoplasmic reticulum membrane) GO:0006506 (GPI anchor biosynthetic process) GO:0016021 (integral component of membrane)
			Phvul.005G043400	4460261	4463033	F	(1 of 1) PTHR11489:SF9 - 40S RIBOSOMAL PROTEIN SA	GO:0006412:translation GO:0003735:structural constituent of ribosome
			Phvul.005G043500	4467304	4471506	F	(1 of 1) KOG1254 - ATP-citrate lyase	GO:0005524:ATP binding GO:0003824:catalytic activity
			Phvul.005G043600	4472620	4475455	R	(1 of 1) PTHR15854 - THAP4 PROTEIN	.
			Phvul.005G043700	4477734	4480465	F	(1 of 1) K15139 - mediator of RNA polymerase II transcription subunit 22 (MED22)	GO:0006357:regulation of transcription from RNA polymerase II promoter GO:0016592:mediator complex
			Phvul.005G043800	4483676	4486436	F	(1 of 2) PTHR24351:SF55 - AGC KINASE 1.7-RELATED	GO:0004672:protein kinase activity GO:0006468:protein phosphorylation
			Phvul.005G043900	4486851	4491820	R	(1 of 3) 1.1.1.42 - Isocitrate dehydrogenase (NADP(+)) / oxalosuccinate carboxylase	GO:0006102:isocitrate metabolic process GO:0055114:oxidation-reduction process
			Phvul.005G044000	4497327	4502678	F	1 of 1) PTHR23075:SF0 - ATPASE FAMILY AAA DOMAIN-CONTAINING PROTEIN 3	GO:0005524:ATP binding
Pv05	CBB_R1		Phvul.005G055100	7249258	7254302	F	FAD-dependent oxidoreductase	.
	(7,258,155 - 7,458,155)		Phvul.005G055200	7255301	7257151	F	photosystem II 10 kDa proteinPsbR protein	GO:0009523 (photosystem II) GO:0009654 (photosystem II oxygen evolving complex) GO:0015979 (photosynthesis) GO:0042651 (thylakoid membrane)
			Phvul.005G055300	7257236	7266949	R	ATP-dependent helicases	GO:0000166 (nucleotide binding) GO:0003676 (nucleic acid binding) GO:0004386 (helicase activity) GO:0005524 (ATP binding) GO:0008026 (ATP-dependent helicase activity) GO:0017111 (nucleoside-triphosphatase activity)
			Phvul.005G055400	7301881	7306292	R	NAC domain containing protein 1; IPR003441 (NAC domain)	GO:0003677 (DNA binding)
			Phvul.005G055500	7315319	7316933	R	Ribosomal protein L1p/L10e family IPR016094 (Ribosomal protein L1 2-layer alpha/beta-sandwich)%2C	GO:0003723 (RNA binding)
			Phvul.005G055600	7326406	7343764	R	protein RRNAD1-like isoform X1 [Glycine max] IPR025714 (Methyltransferase domain)	.
			Phvul.005G055700	7331096	7,331,570 (26,585)	R	Unknown protein
		ss715647322 (7,358,155)	.	7358155	.	.	.	.
			Phvul.005G055800	7,367,554 (9,399)	7369220	F	.
			Phvul.005G056000	7373393	7385711	R	uncharacterized protein LOC100527746 isoform X1 [Glycine max] IPR028119 (Snapin/Pallidin/Snn1)	.
			Phvul.005G056100	7391505	7391987	R	seed maturation protein PM28 [Glycine max]	.
			Phvul.005G056200	7395223	7396962	F	Pentatricopeptide repeat (PPR) superfamily protein IPR002885 (Pentatricopeptide repeat) IPR011990 (Tetratricopeptide-like helical) GO:0005515 (protein binding)	.
			Phvul.005G056300	7405043	7407948	F	Pentatricopeptide repeat (PPR) superfamily protein IPR002885 (Pentatricopeptide repeat) IPR011990 (Tetratricopeptide-like helical) GO:0005515 (protein binding)	.
			Phvul.005G056400	7417867	7428326	F	BTB/POZ domain protein	GO:0005488 (binding) GO:0005515 (protein binding)
			Phvul.005G056500	7446707	7454450	R	protein PAT1 homolog 1-like isoform X1 [Glycine max]; IPR019167 (Topoisomerase II-associated protein PAT1)	.
			Phvul.005G056600	7518892	7521003	F	embryo defective 2752 protein	.
Pv05	SW		Phvul.005G064300	9986494	9,986,998 (39,366)	R	uncharacterized protein LOC102670101 [Glycine max]	.
	(9,926,364 - 10,126,364)	ss715645003 (10,026,364)	.	10026364	.	.	.	.
			Phvul.005G079700	15,884866 (5,585,502)	15885090	R	Unknown protein	.
Pv05	SW		Phvul.005G079700	15884865	15885090	R	hypothetical protein	.
	(15,905,368 - 16,105,368)		Phvul.005G079800	15990307	15,990,532 (14,836)	R	conserved hypothetical protein	.
		ss715643341 (16,005,368)	.	16005368	.	.	.	.
			Phvul.005G076500	16,306,585 (301,217)	16330435	F	trehalose-6-phosphate synthase IPR001830 (Glycosyl transferase family 20) IPR023214 (HAD-like domain)	GO:0003824 (catalytic activity) GO:0005992 (trehalose biosynthetic process)
Pv05	SW		Phvul.005G077300	18531295	18536897	R	protein YLS7-like [Glycine max]	IPR025846 (PMR5 N-terminal domain) IPR026057 (PC-Esterase)
	(18,643,776 - 18,843,776)		Phvul.005G077400	18656087	18667220	R	ATP-binding/protein serine/threonine kinase [Glycine max]	GO:0004672 (protein kinase activity) GO:0004674 (protein serine/threonine kinase activity) GO:0005524 (ATP binding) GO:0006468 (protein phosphorylation)
			Phvul.005G077450	18667815	18677999	F	Unknown protein	.
			Phvul.005G077500	18684050	18,693,590 (50,186)	R	(1 of 14) KOG4579 - Leucine-rich repeat (LRR) protein; IPR001611 (Leucine-rich repeat) associated with apoptosis in muscle tissue; threonine-specific protein kinase	GO:0005515 (protein binding)
		ss715641929 (18,743,776)	.	8743776	.	.	.	.
			Phvul.005G077600	18,762,077 (18,301)	18773361	R	(1 of 30) PF07714//PF11721 - Protein tyrosine kinase (Pkinase_Tyr) // Di-glucose binding within endoplasmic reticulum (Malectin)	GO:0004672 (protein kinase activity) GO:0004713 (protein tyrosine kinase activity) GO:0005524 (ATP binding) GO:0006468 (protein phosphorylation)
			Phvul.005G077701	18792037	18801382	R	receptor-like kinase
			Phvul.005G077800	18818251	18819756	F	IPR015300 (DNA-binding pseudobarrel domain); hypothetical protein (P. acutifolius)	.
			Phvul.005G077900	18842247	18857043	R	ATP-binding/protein serine/threonine kinase [Glycine max]	GO:0004672 (protein kinase activity) GO:0004674 (protein serine/threonine kinase activity) GO:0005524 (ATP binding) GO:0006468 (protein phosphorylation)
			Phvul.005G078000	18876484	18885196	R	receptor-like protein kinase 2	.
Pv05	SW		Phvul.005G087500	26885250	26888185	R	(1 of 1) PTHR10177//PTHR10177:SF240 - CYCLINE // SUBFAMILY NOT NAMED	.
	(26,901,772 - 27,101,772)		Phvul.005G087400	26963532	26,965,392 (36,390)	R	(1 of 3) PTHR10641//PTHR10641:SF567 - MYB-LIKE DNA-BINDING PROTEIN MYB // SUBFAMILY NOT NAMED; MYB transcription factor MYB64 [Glycine max] IPR009057 (Homeodomain-like)	GO:0003677 (DNA binding
		ss715642263 (27,001,772)	.	27001772	.	.	.	.
			Phvul.005G087300	27,050,104 (48,332)	27050781	F	wound-responsive family protein IPR022251 (Protein of unknown function wound-induced)	.
			Phvul.005G087318	27064942	27065457	F	wound-responsive family protein; Pfam:PF12609 IPR022251 (Protein of unknown function wound-induced)	.
			Phvul.005G087100	27066056	27069037	R	Disease resistance protein (CC-NBS-LRR class); IPR000767 (Disease resistance protein) IPR027417 (P-loop containing nucleoside triphosphate hydrolase)	GO:0006952 (defense response) GO:0043531 (ADP binding)
			Phvul.005G087118	27312261	27317464	F	LIPOPROTEIN VSAC	.
Pv05	SW		Phvul.005G093100	28959234	28964220	F	homeobox-leucine zipper protein HDG2 isoform X2 [Glycine max]	.
	(28,996,005 - 29,196,005)		Phvul.005G093200	28969051	28970622	F	homeobox-leucine zipper protein ANTHOCYANINLESS 2-like isoform X2 [Glycine max]; IPR002913 (START domain) IPR023393 (START-like domain)	GO:0008289 (lipid binding)
			Phvul.005G093300	28985153	28986770	F	UDP-Glycosyltransferase superfamily protein; IPR002213 (UDP-glucuronosyl/UDP-glucosyltransferase)	GO:0008152 (metabolic process)
			Phvul.005G093400	29068328	29,070,000 (26,005)	R	(1 of 4) PTHR11017//PTHR11017:SF174 - LEUCINE-RICH REPEAT-CONTAINING PROTEIN // SUBFAMILY NOT NAMED; disease resistance protein (TIR-NBS-LRR class)	GO:0005515 (protein binding)
		ss715641675 (29,096,005)	.	29096005	.	.	.	.
			Phvul.005G093500	29,213,920 (117,915)	29221848	F	UDP-Glycosyltransferase superfamily protein IPR002213 (UDP-glucuronosyl/UDP-glucosyltransferase)	GO:0008152 (metabolic process)
			Phvul.005G093600	29234950	29236471	R	UDP-Glycosyltransferase superfamily protein; IPR002213 (UDP-glucuronosyl/UDP-glucosyltransferase)	GO:0008152 (metabolic process)
			Phvul.005G093700	29242853	29248103	F	GTP-binding nuclear protein Ran-3 [Glycine max]	GO:0006184 (GTP catabolic process) GO:0006886 (intracellular protein transport) GO:0007165 (signal transduction) GO:0007264 (small GTPase mediated signal transduction) GO:0015031 (protein transport) GO:0016020 (membrane)
Pv05	HR		Phvul.005G152900	38290734	38292067	R	probable calcium-binding protein CML25-like [Glycine max]; IPR011992 (EF-hand domain pair)	GO:0005509 (calcium ion binding)
	(38,309,982 - 38,509,982)		Phvul.005G153000	38298287	38300145	F	uncharacterized protein LOC102661248 isoform X2 [Glycine max]	.
			Phvul.005G153100	38302695	38306115	F	Protein kinase superfamily protein	GO:0004672 (protein kinase activity) GO:0004674 (protein serine/threonine kinase activity) GO:0005515 (protein binding) GO:0005524 (ATP binding) GO:0006468 (protein phosphorylation)
			Phvul.005G153200	38307142	38310118	R	protein FAR1-RELATED SEQUENCE 12-like isoform X1 [Glycine max]; IPR004330 (FAR1 DNA binding domain)	.
			Phvul.005G153300	38316887	38320156	F	pfkB-like carbohydrate kinase family protein IPR002139 (Ribokinase)	GO:0004747 (ribokinase activity) GO:0006014 (D-ribose metabolic process)
			Phvul.005G153400	38320457	38324025	R	hypothetical protein; IPR027850 (Protein of unknown function DUF4504)	.
			Phvul.005G153500	38325489	38327921	R	zinc finger protein CONSTANS-LIKE 2-like [Glycine max]; IPR000315 (Zinc finger B-box)	GO:0005622 (intracellular) GO:0008270 (zinc ion binding)
			Phvul.005G153600	38330388	38332956	R	uncharacterized protein LOC100791517 isoform X2 [Glycine max]; IPR009769 (Domain of unknown function DUF1336)	.
			Phvul.005G153700	38335043	38337653	F	strictosidine synthase-like 3; IPR011042 (Six-bladed beta-propeller TolB-like)	GO:0009058 (biosynthetic process) GO:0016844 (strictosidine synthase activity)
			Phvul.005G153800	38338741	38347679	F	electron-transfer flavoprotein:ubiquinone oxidoreductase; IPR007859 (Electron transfer flavoprotein-ubiquinone oxidoreductase)	GO:0004174 (electron-transferring-flavoprotein dehydrogenase activity) GO:0055114 (oxidation-reduction process)
			Phvul.005G153900	38348258	38351961	R	Basic-leucine zipper (bZIP) transcription factor family protein; IPR004827 (Basic-leucine zipper domain)	GO:0003700 (sequence-specific DNA binding transcription factor activity) GO:0043565 (sequence-specific DNA binding)
			Phvul.005G154000	38354209	38369068	R	(1 of 2) flowering time control protein FPA-like isoform X2 [Glycine max]; IPR012677 (Nucleotide-binding%2C alpha-beta plait) IPR012921 (Spen paralogue and orthologue SPOC C-terminal)	GO:0000166 (nucleotide binding) GO:0003676 (nucleic acid binding)
			Phvul.005G154100	38376665	38379471	R	hydroxyacylglutathione hydrolase IPR017782 (Hydroxyacylglutathione hydrolase)	GO:0006750 (glutathione biosynthetic process) GO:0008270 (zinc ion binding) GO:0016787 (hydrolase activity)
			Phvul.005G154200	38381201	38381521	R	hypothetical protein	.
			Phvul.005G154300	38382946	38387655	R	uncharacterized protein LOC100817734 [Glycine max] IPR010341 (Protein of unknown function DUF936 plant)	.
			Phvul.005G154400	38397186	38398599	R	60S ribosomal protein L38-like [Glycine max] IPR002675 (Ribosomal protein L38e)	GO:0003735 (structural constituent of ribosome) GO:0005622 (intracellular) GO:0005840 (ribosome) GO:0006412 (translation)
			Phvul.005G154500	38406908	38,408,456 (1,526)	R	(1 of 55) PF03514 - GRAS domain family (GRAS); scarecrow-like transcription factor PAT1-like [Glycine max] IPR005202 (Transcription factor GRAS)	.
		ss715645411 (38,409,982)	.	38409982	.	.	.	.
			Phvul.005G154600	38,415,026 (5,044)	38419623	R	RNA-binding ASCH domain protein IPR015947 (PUA-like domain)	.
			Phvul.005G154700	38422338	38427332	R	uncharacterized protein LOC100805495 isoform X2 [Glycine max]	.
			Phvul.005G154800	38433612	38439007	R	uncharacterized protein LOC100801419 isoform X1 [Glycine max] IPR009057 (Homeodomain-like) IPR022228 (Protein of unknown function DUF3755)	GO:0003677 (DNA binding)
			Phvul.005G155000	38442931	38458086	R	Ypt/Rab-GAP domain of gyp1p superfamily protein IPR000195 (Rab-GTPase-TBC domain)	GO:0005097 (Rab GTPase activator activity) GO:0032313 (regulation of Rab GTPase activity)
			Phvul.005G154900	38443747	38446119	F	Peroxidase superfamily protein IPR010255 (Haem peroxidase) GO:0004601 (peroxidase activity)	GO:0006979 (response to oxidative stress) GO:0020037 (heme binding) GO:0055114 (oxidation-reduction process)
			Phvul.005G155100	38469742	38480117	F	protein NLP8-like isoform X4 [Glycine max]; IPR000270 (Phox/Bem1p) IPR003035 (RWP-RK domain)	GO:0005515 (protein binding)
			Phvul.005G155300	38480315	38481414	F	purine permease 11; PANTHER:PTHR31376,PANTHER:PTHR31376:SF0	.
			Phvul.005G155400	38483381	38486392	F	peroxisomal membrane protein 13 [Glycine max]	.
			Phvul.005G155500	38488750	38494381	F	Rab GTPase activator%3B IPR000195 (Rab-GTPase-TBC domain)	GO:0005097 (Rab GTPase activator activity) GO:0032313 (regulation of Rab GTPase activity)
			Phvul.005G155600	38494710	38495601	R	Pentatricopeptide repeat (PPR) superfamily protein%3B IPR002885 (Pentatricopeptide repeat);	.
			Phvul.005G155700	38500018	38500702	F	unknown protein; INVOLVED IN: N-terminal protein myristoylation	.
			Phvul.005G155800	38501034	38502614	R	Chitinase family protein	GO:0004568 (chitinase activity) GO:0005975 (carbohydrate metabolic process) GO:0006032 (chitin catabolic process) GO:0008061 (chitin binding) GO:0016998 (cell wall macromolecule catabolic process)
			Phvul.005G155900	38506677	38508702	F	Pentatricopeptide repeat (PPR) superfamily protein; IPR002885 (Pentatricopeptide repeat) IPR011990 (Tetratricopeptide-like helical)	GO:0005515 (protein binding)
			Phvul.005G156000	38511422	38518967	F	(1 of 1) PF06741//PF07145//PF14438 - LsmAD domain (LsmAD) // Ataxin-2 C-terminal region (PAM2) // Ataxin 2 SM domain (SM-ATX)	.
End	40923498
Pv06	YDHR		Phvul.006G019022	4351601	4349690	R	disease resistance protein (TIR-NBS-LRR class)%2C putative IPR000767 (Disease resistance protein)	GO:0006952 (defense response GO:0043531 (ADP binding)
	4370973		Phvul.006G018600	4385405	4382742	R	cysteine proteinase inhibitor [Glycine max]	GO:0004869 (cysteine-type endopeptidase inhibitor activity)
			Phvul.006G018500	4407407	4403805	F	cation/H+ exchanger; IPR006153 (Cation/H+ exchanger)	GO:0015299 (solute:hydrogen antiporter activity) GO:0016021 (integral component of membrane) GO:0055085 (transmembrane transport)
			Phvul.006G018400	4430331	4431271	R	uncharacterized protein LOC102667759 [Glycine max] IPR005135 (Endonuclease/exonuclease/phosphatase)	.
			Phvul.006G018300	4442501	4,447,162 (23,811)	F	cation/H+ exchanger 4 IPR006153 (Cation/H+ exchanger) GO:0006812 (cation transport)	GO:0015299 (solute:hydrogen antiporter activity) GO:0016021 (integral component of membrane) GO:0055085 (transmembrane transport)
		ss715641566 (4,470,973)	.	4470973	.	.	.	.
			Phvul.006G018200	4,476,623 (5,650)	4478137	R	(1 of 12) PF00646//PF01344 - F-box domain (F-box) // Kelch motif (Kelch_1); kelch repeat F-box protein IPR001810 (F-box domain) IPR015915 (Kelch-type beta propeller)	GO:0005515 (protein binding)
			Phvul.006G018100	4517069	4520052	R	late embryogenesis abundant protein IPR004864 (Late embryogenesis abundant protein LEA-14) IPR013783 (Immunoglobulin-like fold)	GO:0009269 (response to desiccation)
			Phvul.006G018000	4547300	4546662	F	RING-H2 finger protein ATL58-like [Glycine max]	GO:0005515 (protein binding) GO:0008270 (zinc ion binding)
			Phvul.006G017900	4595903	4595250	R	RING-H2 finger protein ATL58-like [Glycine max]	GO:0005515 (protein binding) GO:0008270 (zinc ion binding)
			Phvul.006G017800	4651436	4650315	R	RING-H2 finger protein [Glycine max]	GO:0005515 (protein binding) GO:0008270 (zinc ion binding)
			Phvul.006G017700	4655076	4654182	R	RING-H2 finger protein ATL58-like [Glycine max]	GO:0005515 (protein binding) GO:0008270 (zinc ion binding)
Pv06	SN		Phvul.006G176700	27933952	27945215	F	(1 of 1) PF01933 - Uncharacterised protein family UPF0052 (UPF0052)	.
	(27,975,639 - 28,175,639)		Phvul.006G176900	27945703	27947418	R	Ribosomal protein L34%3B IPR000271 (Ribosomal protein L34)	GO:0003735 (structural constituent of ribosome GO:0005622 (intracellular) GO:0005840 (ribosome) GO:0006412 (translation)
			Phvul.006G176920	27949460	27950778	R	Cysteine proteinases superfamily protein	GO:0006508 (proteolysis) GO:0008234 (cysteine-type peptidase activity)
			Phvul.006G176940	27981739	27982665	R	F-box family protein	GO:0005515 (protein binding)
			Phvul.006G176960	27987089	27988479	F	Cysteine proteinases superfamily protein	GO:0008234 (cysteine-type peptidase activity)
			Phvul.006G176980	27990373	27992216	F	Ribosomal protein L34%3B IPR000271 (Ribosomal protein L34)	GO:0003735 (structural constituent of ribosome) GO:0005622 (intracellular) GO:0005840 (ribosome) GO:0006412 (translation)
			Phvul.006G177000	27994866	27995804	R	F-box family protein	GO:0005515 (protein binding)
			Phvul.006G177100	28003723	28008344	F	(1 of 2) PTHR32285:SF15 - PROTEIN TRICHOME BIREFRINGENCE-LIKE 37-RELATED	.
			Phvul.006G177200	28013522	28017225	R	protein CHUP1 chloroplastic-like isoform X3 [Glycine max]	.
			Phvul.006G177300	28022146	28024292	F	alpha/beta-Hydrolases superfamily protein	GO:0004806 (triglyceride lipase activity) GO:0006629 (lipid metabolic process)
			Phvul.006G177400	28027766	28029654	R	GDSL-like Lipase/Acylhydrolase superfamily protein IPR001087 (Lipase GDSL)	GO:0006629 (lipid metabolic process) GO:0016787 (hydrolase activity)
			Phvul.006G177500	28032144	28035390	R	GDSL-like Lipase/Acylhydrolase superfamily protein IPR001087 (Lipase GDSL)	GO:0006629 (lipid metabolic process) GO:0016787 (hydrolase activity)
			Phvul.006G177600	28037110	28041647	R	pyruvate decarboxylase-2 IPR011766 (Thiamine pyrophosphate enzyme C-terminal TPP-binding)	GO:0000287 (magnesium ion binding) GO:0003824 (catalytic activity) GO:0030976 (thiamine pyrophosphate binding)
			Phvul.006G177700	28042672	28046122	R	GDSL-like Lipase/Acylhydrolase superfamily protein IPR001087 (Lipase GDSL)	GO:0006629 (lipid metabolic process) GO:0016787 (hydrolase activity)
			Phvul.006G177800	28048678	28054124	R	GDSL-like Lipase/Acylhydrolase superfamily protein IPR001087 (Lipase GDSL)	GO:0006629 (lipid metabolic process) GO:0016787 (hydrolase activity)
			Phvul.006G177900	28056217	28056584	R	uncharacterized protein LOC100306553 [Glycine max]	.
			Phvul.006G178000	28059877	28061902	R	Pentatricopeptide repeat (PPR) superfamily protein IPR002885 (Pentatricopeptide repeat) IPR011990 (Tetratricopeptide-like helical)	GO:0005515 (protein binding)
			Phvul.006G178100	28063168	28066421	R	Tho complex subunit 7/Mft1p IPR008501 (THO complex subunit 7/Mft1)	GO:0000445 (THO complex part of transcription export complex) GO:0006397 (mRNA processing)
			Phvul.006G178200	28068143	28071422	F	GDSL esterase/lipase [Glycine max] IPR001087 (Lipase GDSL)	GO:0006629 (lipid metabolic process) GO:0016787 (hydrolase activity)
			Phvul.006G178250	28074977	28,075,403 (236)	R	Unknown protein	.
		ss715649801 (28,075,639)	.	28075639	.	.	.	.
			Phvul.006G178300	28,077,215 (1,576)	28079375	F	HXXXD-type acyl-transferase family protein IPR003480 (Transferase) IPR023213 (Chloramphenicol acetyltransferase-like domain)	.
			Phvul.006G178400	28081647	28084232	F	IPR011775 (Magnesium chelatase ATPase subunit I) IPR027417 (P-loop containing nucleoside triphosphate hydrolase)	GO:0000166 (nucleotide binding) GO:0006779 (porphyrin-containing compound biosynthetic process) GO:0015979 (photosynthesis) GO:0015995 (chlorophyll biosynthetic process)GO:0017111 (nucleoside-triphosphatase activity)
			Phvul.006G178500	28084936	28087513	R	nudix hydrolase homolog 15 IPR015797 (NUDIX hydrolase domain-like)	GO:0016787 (hydrolase activity)
			Phvul.006G178600	28090000	28091509	R	nudix hydrolase homolog 15 IPR015797 (NUDIX hydrolase domain-like)	GO:0016787 (hydrolase activity)
			Phvul.006G178700	28097207	28101416	R	protein IQ-DOMAIN 1 isoform X2 [Glycine max] IPR000048 (IQ motif EF-hand binding site)	GO:0005515 (protein binding)
			Phvul.006G178800	28103570	28104521	F	RING-H2 zinc finger protein IPR013083 (Zinc finger RING/FYVE/PHD-type)	GO:0005515 (protein binding) GO:0008270 (zinc ion binding)
			Phvul.006G178900	28114549	28117285	F	uncharacterized protein LOC102667982 [Glycine max]
			Phvul.006G179000	28119733	28132228	R	ATP-dependent RNA helicase putative IPR001650 (Helicase C-terminal) IPR011709 (Domain of unknown function DUF1605) IPR027417 (P-loop containing nucleoside triphosphate hydrolase)	GO:0003676 (nucleic acid binding) GO:0004386 (helicase activity) GO:0005524 (ATP binding) GO:0008026 (ATP-dependent helicase activity)
			Phvul.006G179100	28131996	28132205	R	Unknown protein	.
			Phvul.006G179200	28134173	28135124	R	Unknown protein	.
			Phvul.006G179300	28137256	28140982	F	glutamate receptor 2.7%3B IPR001320 (Ionotropic glutamate receptor)	GO:0004970 (ionotropic glutamate receptor activity GO:0005215 (transporter activity) GO:0005234 (extracellular-glutamate-gated ion channel activity) GO:0006810 (transport) GO:0016020 (membrane)
			Phvul.006G179400	28142288	28145159	F	D-Tyr-tRNA(Tyr) deacylase family protein	GO:0005737 (cytoplasm) GO:0019478 (D-amino acid catabolic process)
			Phvul.006G179500	28151710	28155777	F	GDSL-like Lipase/Acylhydrolase superfamily protein	GO:0006629 (lipid metabolic process) GO:0016787 (hydrolase activity)
			Phvul.006G179600	28160243	28164708	R	GDSL-like Lipase/Acylhydrolase superfamily protein	GO:0006629 (lipid metabolic process) GO:0016787 (hydrolase activity)
			Phvul.006G179700	28168366	28169159	F	ethylene-responsive transcription factor 1B	GO:0003677 (DNA binding) GO:0003700 (sequence-specific DNA binding transcription factor activity)
			Phvul.006G179800	28174723	28175704	R	ethylene-responsive transcription factor 1B	GO:0003677 (DNA binding) GO:0003700 (sequence-specific DNA binding transcription factor activity)
			Phvul.006G179900	28187307	28190437	F	WUSCHEL related homeobox 8	GO:0003677 (DNA binding) GO:0003700 (sequence-specific DNA binding transcription factor activity) GO:0043565 (sequence-specific DNA binding)
End	31236378
Pv07	PH		Phvul.007G066000	5944934	5947452	F	Pentatricopeptide repeat (PPR-like) superfamily protein; IPR002885 (Pentatricopeptide repeat)	.
	(5,995,569 - 6,195,569)		Phvul.007G066100	5951221	5953176	R	molybdenum cofactor sulfurase-like [Glycine max]	GO:0003824 (catalytic activity) GO:0008152 (metabolic process) GO:0030170 (pyridoxal phosphate binding)
			Phvul.007G066200	5959992	5963252	R	Glucose-methanol-choline (GMC) oxidoreductase family protein	GO:0006066 (alcohol metabolic process) GO:0008812 (choline dehydrogenase activity) GO:0050660 (flavin adenine dinucleotide binding) GO:0055114 (oxidation-reduction process)
			Phvul.007G066300	5974913	5975454	F	peptidoglycan-binding LysM domain-containing protein	.
			Phvul.007G066400	5988578	6001380	F	ATP binding valine-tRNA ligases	GO:0000166 (nucleotide binding) GO:0002161 (aminoacyl-tRNA editing activity) GO:0004812 (aminoacyl-tRNA ligase activity) GO:0004832 (valine-tRNA ligase activity) GO:0005524 (ATP binding) GO:0006418 (tRNA aminoacylation for protein translation) GO:0006438 (valyl-tRNA aminoacylation)
			Phvul.007G066500	6004513	6005118	R	ethylene responsive element binding factor 4	GO:0003677 (DNA binding) GO:0003700 (sequence-specific DNA binding transcription factor activity)
			Phvul.007G066520	6023622	6025201	R	ethylene-responsive transcription factor 2-like [Glycine max]	GO:0003677 (DNA binding) GO:0003700 (sequence-specific DNA binding transcription factor activity)
			Phvul.007G066540	6054096	6058772	F	TraB family protein IPR002816 (Pheromone shutdown TraB)	.
			Phvul.007G066560	6064842	6068784	F	arginine/serine-rich splicing factor 35 IPR012677 (Nucleotide-binding alpha-beta plait)	GO:0000166 (nucleotide binding) GO:0003676 (nucleic acid binding)
			Phvul.007G066580	6093121	6,095,253 (316)	F	(1 of 2) PTHR11206:SF103 - MATE EFFLUX FAMILY PROTEIN; IPR002528 (Multi antimicrobial extrusion protein)	GO:0006855 (drug transmembrane transport) GO:0015238 (drug transmembrane transporter activity) GO:0015297 (antiporter activity) GO:0016020 (membrane) GO:0055085 (transmembrane transport)
		ss715647036 (6,095,569)	.	6095569	.	.	.	.
			Phvul.007G066600	6,124,711 (29,142)	6128243	F	putative 4-hydroxy-tetrahydrodipicolinate reductase 3 chloroplastic-like isoform X1 [Glycine max] IPR011770 (Dihydrodipicolinate reductase bacterial/plant)	GO:0008839 (4-hydroxy-tetrahydrodipicolinate reductase) GO:0009089 (lysine biosynthetic process via diaminopimelate) GO:0055114 (oxidation-reduction process) GO:0070402 (NADPH binding)
			Phvul.007G066700	6128944	6131902	R	F-box protein PP2-A13 IPR001810 (F-box domain) IPR025886 (Phloem protein 2-like)	GO:0005515 (protein binding)
			Phvul.007G066800	6144153	6146349	R	DNA-directed RNA polymerase I II IPR006110 (RNA polymerase subunit omega/K/RPB6)	GO:0003677 (DNA binding) GO:0003899 (DNA-directed RNA polymerase activity) GO:0005634 (nucleus)
			Phvul.007G066900	6162188	6166084	F	probable methyltransferase PMT16-like [Glycine max]	GO:0008168 (methyltransferase activity)
			Phvul.007G067000	6169887	6174467	F	protein FAR1-RELATED SEQUENCE 7-like isoform X1 [Glycine max]	GO:0008270 (zinc ion binding)
			Phvul.007G067100	6176903	6181546	F	protein IQ-DOMAIN 14-like [Glycine max]	GO:0005515 (protein binding)
			Phvul.007G067200	6183402	6183764	R	lipid transfer protein 4	GO:0006869 (lipid transport) GO:0008289 (lipid binding)
			Phvul.007G067300	6184594	6187761	R	RHOMBOID-like 2; IPR002610 (Peptidase S54 rhomboid)	GO:0004252 (serine-type endopeptidase activity) GO:0006508 (proteolysis) GO:0016021 (integral component of membrane)
			Phvul.007G067400	6200038	6200538	F	syntaxin of plants 131 IPR010989 (t-SNARE)	GO:0006886 (intracellular protein transport) GO:0016020 (membrane) GO:0016192 (vesicle-mediated transport)
Pv07	DF		Phvul.007G117475	20517032	20517509	R	Unknown protein	.
	(20,529,979 - 20,729,979)		Phvul.007G111800	20554778	20562520	R	(1 of 1) KOG4584 - Uncharacterized conserved protein	.
			Phvul.007G111700	20568097	20568540	F	hypothetical protein (P. acutifolius)	.
			Phvul.007G111600	20569441	20576763	R	(1 of 2) PTHR31500:SF18 - AT HOOK MOTIF DNA-BINDING FAMILY PROTEIN-RELATED	GO:0003677 (DNA binding)
			Phvul.007G111500	20601188	20606206	R	microtubule-associated protein 65-4 IPR007145 (Microtubule-associated protein MAP65/Ase1/PRC1)	GO:0000226 (microtubule cytoskeleton organization) GO:0000910 (cytokinesis) GO:0008017 (microtubule binding)
			Phvul.007G111400	20620048	20,625,448 (4,531)	R	(1 of 1) PTHR32285:SF18 - PROTEIN YLS7-RELATED [Glycine max] IPR025846 (PMR5 N-terminal domain) IPR026057 (PC-Esterase)	.
		ss715639576 (20,629,979)	.	.	.	.	.	.
			Phvul.007G111300	20,653,722 (23,743)	20655161	F	uncharacterized protein LOC100816462 isoform X3 [Glycine max] IPR007700 (Protein of unknown function DUF668) IPR021864 (Protein of unknown function DUF3475)	.
			Phvul.007G111200	20693634	20695218	R	probable calcium-binding protein CML20 [Glycine max] IPR011992 (EF-hand domain pair)	GO:0005509 (calcium ion binding)
			Phvul.007G111100	20732188	20735192	F	ADP-ribosylation factor C1; IPR003579 (Small GTPase superfamily Rab type)	GO:0005525 (GTP binding) GO:0005622 (intracellular) GO:0006886 (intracellular protein transport) GO:0007264 (small GTPase mediated signal transduction) GO:0015031 (protein transport)
			Phvul.007G111000	20765075	20769761	F	guanine nucleotide-binding protein subunit gamma 2	GO:0004871 (signal transducer activity) GO:0005834 (heterotrimeric G-protein complex) GO:0007186 (G-protein coupled receptor signaling pathway)
End	40041001
Pv08	DF		Phvul.008G174500	49261328	49261918	R	Ribosomal protein L17 component of cytosolic 80S ribosome and 60S large subunit	GO:0003735 (structural constituent of ribosome) GO:0005840 (ribosome) GO:0006412 (translation) GO:0015934 (large ribosomal subunit)
	DM		Phvul.008G174600	49262170	49262909	R	protein-l-isoaspartate methyltransferase	GO:0004719 (protein-L-isoaspartate (D-aspartate) O-methyltransferase activity) GO:0006464 (cellular protein modification process)
	(49,264,726 - 49,464,726)		Phvul.008G174700	49306400	49308323	F	UDP-Glycosyltransferase superfamily protein	GO:0008152 (metabolic process)
			Phvul.008G174800	49343327	49,345,197 (19,529)	R	Unknown protein
		ss715640684 (49,364,726)	.	49364726	.	.	.	.
			Phvul.008G174900	49,367,564 (2,838)	49377350	R	receptor-like protein kinase 4 IPR011009 (Protein kinase-like domain) IPR013320 (Concanavalin A-like lectin/glucanase subgroup) IPR025287 (Wall-associated receptor kinase galacturonan-binding domain)	GO:0004674 (protein serine/threonine kinase activity) GO:0006468 (protein phosphorylation) GO:0030247 (polysaccharide binding)
			Phvul.008G175000	49369140	49371399	F	RNA-binding protein 25-like [Glycine max]	.
			Phvul.008G175100	49383574	49387840	R	ATP-binding/protein serine/threonine kinase [Glycine max] IPR011009 (Protein kinase-like domain) IPR013320 (Concanavalin A-like lectin/glucanase subgroup) IPR025287 (Wall-associated receptor kinase galacturonan-binding domain)	GO:0004674 (protein serine/threonine kinase activity) GO:0005524 (ATP binding) GO:0006468 (protein phosphorylation) GO:0030247 (polysaccharide binding)
			Phvul.008G175200	49388449	49390531	F	receptor-like protein kinase 4 IPR011009 (Protein kinase-like domain) IPR013320 (Concanavalin A-like lectin/glucanase subgroup) IPR025287 (Wall-associated receptor kinase galacturonan-binding domain)	GO:0005524 (ATP binding) GO:0006468 (protein phosphorylation) GO:0030247 (polysaccharide binding) GO:0004672 (protein kinase activity)
			Phvul.008G175300	49413350	49415585	R	UDP-Glycosyltransferase superfamily protein IPR002213 (UDP-glucuronosyl/UDP-glucosyltransferase)	GO:0008152 (metabolic process)
			Phvul.008G175400	49426026	49427287	R	hypothetical protein	.
			Phvul.008G175500	49528636	49531128	R	UDP-Glycosyltransferase superfamily protein%3B IPR002213 (UDP-glucuronosyl/UDP-glucosyltransferase)%3B	GO:0008152 (metabolic process) GO:0008152 (metabolic process)
Pv08	DM		Phvul.008G289600	62790200	62792974	R	(1 of 2) PTHR10766:SF44 - ENDOMEMBRANE FAMILY PROTEIN 70	GO:0016021:integral component of membrane
	RP		Phvul.008G289700	62794472	62796156	R	(1 of 1) K08909 - light-harvesting complex I chlorophyll a/b binding protein 3 (LHCA3)	GO:0016020:membrane GO:0009765:photosynthesis, light harvesting
	(62,794,129 - 62,994,129)		Phvul.008G289800	62797856	62800993	R	(1 of 1) PTHR23091:SF46 - N-ALPHA-ACETYLTRANSFERASE 50	GO:0008080:N-acetyltransferase activity
			Phvul.008G289900	62803163	62806720	F	(1 of 1) 1.3.3.3 - Coproporphyrinogen oxidase / Coproporphyrinogenase	GO:0004109: coproporphyrinogen oxidase activity GO:0055114:oxidation-reduction process GO:0006779:porphyrin-containing compound biosynthetic process
			Phvul.008G290000	62807030	62808719	R	(1 of 1) K07478 - putative ATPase (ycaJ)	GO:0003677: DNA binding GO:0005515:protein binding GO:0005524:ATP binding GO:0006260:DNA replication
			Phvul.008G290100	62809142	62812187	F	(1 of 79) PF01535//PF13041//PF14432 - PPR repeat (PPR) // PPR repeat family (PPR_2) // DYW family of nucleic acid deaminases (DYW_deaminase)	GO:0005515: protein binding
			Phvul.008G290200	62813504	62814895	R	UDP-Glycosyltransferase superfamily protein	GO:0008152 (metabolic process)
			Phvul.008G290300	62817643	62819034	R	UDP-Glycosyltransferase superfamily protein	GO:0008152 (metabolic process)
			Phvul.008G290400	62820277	62822585	R	AP-1 complex subunit sigma-like protein	GO:0006810 (transport) GO:0006886 (intracellular protein transport) GO:0008565 (protein transporter activity) GO:0015031 (protein transport) GO:0016192 (vesicle-mediated transport) GO:0030117 (membrane coat)
			Phvul.008G290500	62823820	62827388	R	ZIP zinc/iron transport family protein IPR003689 (Zinc/iron permease)	GO:0005385 (zinc ion transmembrane transporter activity) GO:0016020 (membrane) GO:0016021 (integral component of membrane) GO:0030001 (metal ion transport) GO:0046873 (metal ion transmembrane transporter activity) GO:0055085 (transmembrane transport) GO:0071577 (zinc ion transmembrane transport)
			Phvul.008G290600	62833198	62836856	F	choline-phosphate cytidylyltransferase	GO:0003824 (catalytic activity) GO:0009058 (biosynthetic process)
			Phvul.008G290700	62837742	62838638	R	VQ motif-containing protein	.
			Phvul.008G290800	62841899	62847172	F	RING/FYVE/PHD zinc finger superfamily protein	GO:0008270 (zinc ion binding)
			Phvul.008G290900	62849075	62850345	F	divergent CCT motif protein	.
			Phvul.008G291000	62850777	62853665	R	UDP-Glycosyltransferase superfamily protein	GO:0008152 (metabolic process)
			Phvul.008G291100	62857869	62864795	R	Protein kinase superfamily protein; (1 of 1) PF00069//PF13414 - Protein kinase domain (Pkinase) // TPR repeat (TPR_11)	GO:0005515 (protein binding) GO:0005524 (ATP binding) GO:0006468 (protein phosphorylation)
			Phvul.008G291200	62868399	62873897	R	Protein of unknown function (DUF630 and DUF632) IPR006867 (Domain of unknown function DUF632) IPR006868 (Domain of unknown function DUF630)	.
			Phvul.008G291300	62879310	62884156	R	uncharacterized protein At1g04910-like [Glycine max] IPR019378 (GDP-fucose protein O-fucosyltransferase)	.
		ss715647407 (62,894,129)	Phvul.008G291400	62887873	62895120	F	(1 of 1) PTHR11206:SF149 - MATE EFFLUX FAMILY PROTEIN 3, CHLOROPLASTIC; IPR002528 (Multi antimicrobial extrusion protein)	GO:0006855 (drug transmembrane transport) GO:0015238 (drug transmembrane transporter activity) GO:0015297 (antiporter activity) GO:0016020 (membrane) GO:0055085 (transmembrane transport)
			Phvul.008G291500	62894594	62896449	R	isocitrate dehydrogenase 1 IPR001804 (Isocitrate and isopropylmalate dehydrogenases family) IPR024084 (Isopropylmalate dehydrogenase-like domain)	GO:0000287 (magnesium ion binding) GO:0004449 (isocitrate dehydrogenase (NAD+) activity) GO:0006099 (tricarboxylic acid cycle) GO:0051287 (NAD binding) GO:0055114 (oxidation-reduction process)
			Phvul.008G291600	62896361	62898136	F	Phosphoglycerate mutase family protein IPR013078 (Histidine phosphatase superfamily clade-1)	.
			Phvul.008G291700	62899323	62899919	R	Nucleic acid binding protein n2 Tax Zea mays RepID DK7V370_MAIZE IPR013087 (Zinc finger C2H2-type/integrase DNA-binding domain)	GO:0003676 (nucleic acid binding) GO:0046872 (metal ion binding)
			Phvul.008G291800	62905298	62908086	F	Plant regulator RWP-RK family protein IPR000270 (Phox/Bem1p) IPR003035 (RWP-RK domain)	GO:0005515 (protein binding)
			Phvul.008G291900	62909203	62930504	R	(1 of 2) K12385 - Niemann-Pick C1 protein (NPC1) IPR003392 (Patched)	GO:0008158 (hedgehog receptor activity) GO:0016020 (membrane) GO:0016021 (integral component of membrane) GO:0030301 (cholesterol transport)
			Phvul.008G292000	62933634	62936855	R	Protein kinase superfamily protein IPR011009 (Protein kinase-like domain) IPR013320 (Concanavalin A-like lectin/glucanase subgroup)	GO:0004672 (protein kinase activity) GO:0004674 (protein serine/threonine kinase activity) GO:0005524 (ATP binding) GO:0006468 (protein phosphorylation)
			Phvul.008G292100	62939110	62948821	F	Calcium-binding EF hand family protein IPR000261 (EPS15 homology (EH)) IPR011992 (EF-hand domain pair)	GO:0005509 (calcium ion binding) GO:0005515 (protein binding)
			Phvul.008G292200	62950594	62954771	F	glutamate receptor 2 IPR001638 (Extracellular solute-binding protein family 3) IPR017103 (Ionotropic glutamate receptor plant) IPR028082 (Periplasmic binding protein-like I)	GO:0004970 (ionotropic glutamate receptor activity) GO:0005215 (transporter activity) GO:0005234 (extracellular-glutamate-gated ion channel activity) GO:0006810 (transport) GO:0016020 (membrane)
			Phvul.008G292300;	62956092	62958543	F	homoserine kinase IPR000870 (Homoserine kinase) IPR020568 (Ribosomal protein S5 domain 2-type fold)	GO:0004413 (homoserine kinase activity) GO:0005524 (ATP binding) GO:0006566 (threonine metabolic process)
			Phvul.008G292400	62959625	62964122	R	monosaccharide transporter [Glycine max] IPR005828 (General substrate transporter) IPR016196 (Major facilitator superfamily domain general substrate transporter)	GO:0005215 (transporter activity) GO:0006810 (transport) GO:0016020 (membrane) GO:0016021 (integral component of membrane) GO:0022857 (transmembrane transporter activity) GO:0022891 (substrate-specific transmembrane transporter activity)%2C GO:0055085 (transmembrane transport)
			Phvul.008G292500	62964860	62973752	F	Calcium-dependent protein kinase family protein IPR011009 (Protein kinase-like domain) IPR011992 (EF-hand domain pair)	GO:0004672 (protein kinase activity) GO:0004674 (protein serine/threonine kinase activity) GO:0005509 (calcium ion binding) GO:0005524 (ATP binding) GO:0006468 (protein phosphorylation)
			Phvul.008G292600	62969443	62970086	F	photosystem II CP47 chlorophyll A apoprotein	GO:0009521 (photosystem) GO:0009767 (photosynthetic electron transport chain) GO:0016020 (membrane) GO:0016168 (chlorophyll binding)
			Phvul.008G292700	62990395	62991552	R	uncharacterized protein LOC100500123 isoform X1 [Glycine max]	.
			Phvul.008G292800	62993954	63002603	F	Nucleotide-sugar transporter family protein	GO:0000139 (Golgi membrane) GO:0005338 (nucleotide-sugar transmembrane transporter activity) GO:0005351 (sugar:hydrogen symporter activity) GO:0008643 (carbohydrate transport) GO:0015780 (nucleotide-sugar transport) GO:0016021 (integral component of membrane)
Pv08	CBB_R1		Phvul.008G290200	62813504	62814895	R	UDP-Glycosyltransferase superfamily protein	GO:0008152 (metabolic process)
	CBB_R2		Phvul.008G290300	62817643	62819034	R	UDP-Glycosyltransferase superfamily protein	GO:0008152 (metabolic process)
	CBB_AUDPC		Phvul.008G290400	62820277	62822585	R	AP-1 complex subunit sigma-like protein	GO:0006810 (transport) GO:0006886 (intracellular protein transport) GO:0008565 (protein transporter activity) GO:0015031 (protein transport) GO:0016192 (vesicle-mediated transport) GO:0030117 (membrane coat)
	(62,815,925 - 63,015,925)		Phvul.008G290500	62823820	62827388	R	ZIP zinc/iron transport family protein IPR003689 (Zinc/iron permease)	GO:0005385 (zinc ion transmembrane transporter activity) GO:0016020 (membrane) GO:0016021 (integral component of membrane) GO:0030001 (metal ion transport) GO:0046873 (metal ion transmembrane transporter activity) GO:0055085 (transmembrane transport) GO:0071577 (zinc ion transmembrane transport)
			Phvul.008G290600	62833198	62836856	F	choline-phosphate cytidylyltransferase	GO:0003824 (catalytic activity) GO:0009058 (biosynthetic process)
			Phvul.008G290700	62837742	62838638	R	VQ motif-containing protein	.
			Phvul.008G290800	62841899	62847172	F	RING/FYVE/PHD zinc finger superfamily protein	GO:0008270 (zinc ion binding)
			Phvul.008G290900	62849075	62850345	F	divergent CCT motif protein	.
			Phvul.008G291000	62850777	62853665	R	UDP-Glycosyltransferase superfamily protein	GO:0008152 (metabolic process)
			Phvul.008G291100	62857869	62864795	R	Protein kinase superfamily protein; (1 of 1) PF00069//PF13414 - Protein kinase domain (Pkinase) // TPR repeat (TPR_11)	GO:0005515 (protein binding) GO:0005524 (ATP binding) GO:0006468 (protein phosphorylation)
			Phvul.008G291200	62868399	62873897	R	Protein of unknown function (DUF630 and DUF632) IPR006867 (Domain of unknown function DUF632) IPR006868 (Domain of unknown function DUF630)	.
			Phvul.008G291300	62879310	62884156	R	uncharacterized protein At1g04910-like [Glycine max] IPR019378 (GDP-fucose protein O-fucosyltransferase)	.
			Phvul.008G291400	62887873	62895120	F	MATE efflux family protein IPR002528 (Multi antimicrobial extrusion protein)	GO:0006855 (drug transmembrane transport) GO:0015238 (drug transmembrane transporter activity) O:0015297 (antiporter activity) GO:0016020 (membrane) GO:0055085 (transmembrane transport)
			Phvul.008G291500	62894594	62896449	R	isocitrate dehydrogenase 1 IPR001804 (Isocitrate and isopropylmalate dehydrogenases family) IPR024084 (Isopropylmalate dehydrogenase-like domain)	GO:0000287 (magnesium ion binding) GO:0004449 (isocitrate dehydrogenase (NAD+) activity) GO:0006099 (tricarboxylic acid cycle) GO:0051287 (NAD binding) GO:0055114 (oxidation-reduction process)
			Phvul.008G291600	62896361	62898136	F	Phosphoglycerate mutase family protein IPR013078 (Histidine phosphatase superfamily clade-1)	.
			Phvul.008G291700	62899323	62899919	R	Nucleic acid binding protein n2 Tax Zea mays RepID DK7V370_MAIZE IPR013087 (Zinc finger C2H2-type/integrase DNA-binding domain)	GO:0003676 (nucleic acid binding) GO:0046872 (metal ion binding)
			Phvul.008G291800	62905298	62908086	F	Plant regulator RWP-RK family protein IPR000270 (Phox/Bem1p) IPR003035 (RWP-RK domain)	GO:0005515 (protein binding)
		NPP (62,915,925)	Phvul.008G291900	62909203	62930504	R	(1 of 2) K12385 - Niemann-Pick C1 protein (NPC1) IPR003392 (Patched)	GO:0008158 (hedgehog receptor activity) GO:0016020 (membrane) GO:0016021 (integral component of membrane) GO:0030301 (cholesterol transport)
			Phvul.008G292000	62933634	62936855	R	Protein kinase superfamily protein IPR011009 (Protein kinase-like domain) IPR013320 (Concanavalin A-like lectin/glucanase subgroup)	GO:0004672 (protein kinase activity) GO:0004674 (protein serine/threonine kinase activity) GO:0005524 (ATP binding) GO:0006468 (protein phosphorylation)
			Phvul.008G292100	62939110	62948821	F	Calcium-binding EF hand family protein IPR000261 (EPS15 homology (EH)) IPR011992 (EF-hand domain pair)	GO:0005509 (calcium ion binding) GO:0005515 (protein binding)
			Phvul.008G292200	62950594	62954771	F	glutamate receptor 2 IPR001638 (Extracellular solute-binding protein family 3) IPR017103 (Ionotropic glutamate receptor plant) IPR028082 (Periplasmic binding protein-like I)	GO:0004970 (ionotropic glutamate receptor activity) GO:0005215 (transporter activity) GO:0005234 (extracellular-glutamate-gated ion channel activity) GO:0006810 (transport) GO:0016020 (membrane)
			Phvul.008G292300;	62956092	62958543	F	homoserine kinase IPR000870 (Homoserine kinase) IPR020568 (Ribosomal protein S5 domain 2-type fold)	GO:0004413 (homoserine kinase activity) GO:0005524 (ATP binding) GO:0006566 (threonine metabolic process)
			Phvul.008G292400	62959625	62964122	R	monosaccharide transporter [Glycine max] IPR005828 (General substrate transporter) IPR016196 (Major facilitator superfamily domain general substrate transporter)	GO:0005215 (transporter activity) GO:0006810 (transport) GO:0016020 (membrane) GO:0016021 (integral component of membrane) GO:0022857 (transmembrane transporter activity) GO:0022891 (substrate-specific transmembrane transporter activity)%2C GO:0055085 (transmembrane transport)
			Phvul.008G292500	62964860	62973752	F	Calcium-dependent protein kinase family protein IPR011009 (Protein kinase-like domain) IPR011992 (EF-hand domain pair)	GO:0004672 (protein kinase activity) GO:0004674 (protein serine/threonine kinase activity) GO:0005509 (calcium ion binding) GO:0005524 (ATP binding) GO:0006468 (protein phosphorylation)
			Phvul.008G292600	62969443	62970086	F	photosystem II CP47 chlorophyll A apoprotein	GO:0009521 (photosystem) GO:0009767 (photosynthetic electron transport chain) GO:0016020 (membrane) GO:0016168 (chlorophyll binding)
			Phvul.008G292700	62990395	62991552	R	uncharacterized protein LOC100500123 isoform X1 [Glycine max]	.
			Phvul.008G292800	62993954	63002603	F	Nucleotide-sugar transporter family protein	GO:0000139 (Golgi membrane) GO:0005338 (nucleotide-sugar transmembrane transporter activity) GO:0005351 (sugar:hydrogen symporter activity) GO:0008643 (carbohydrate transport) GO:0015780 (nucleotide-sugar transport) GO:0016021 (integral component of membrane)
			Phvul.008G292900	63003795	63009992	F	chloride channel E	GO:0005216 (ion channel activity) GO:0005247 (voltage-gated chloride channel activity) GO:0006821 (chloride transport) GO:0016020 (membrane) GO:0030554 (adenyl nucleotide binding) GO:0055085 (transmembrane transport)
			Phvul.008G293000	63010739	63016221	R	protein FAR1-RELATED SEQUENCE 9-like isoform X5 [Glycine max]; IPR004330 (FAR1 DNA binding domain) IPR007527 (Zinc finger SWIM-type)	GO:0008270 (zinc ion binding)
			Phvul.008G293100	63017774	63033580	R	brefeldin A-inhibited guanine nucleotide-exchange protein	GO:0005086 (ARF guanyl-nucleotide exchange factor activity) GO:0005488 (binding) GO:0032012 (regulation of ARF protein signal transduction)
End	63048260
Pv09	HR		Phvul.009G053100	10221596	10225217	R	probable 2-oxoglutarate/Fe(II)-dependent dioxygenase [Glycine max]	GO:0005506 (iron ion binding) GO:0016491 (oxidoreductase activity) GO:0055114 (oxidation-reduction process)
	YDHR		Phvul.009G053200	10226343	10229532	F	nuclear movement family protein; IPR008978 (HSP20-like chaperone)	.
	(10,224,191 - 10,424,191)		Phvul.009G053300	10270890	10275805	F	zinc finger protein CONSTANS-LIKE 1-like [Glycine max]	GO:0005515 (protein binding)
			Phvul.009G053300	10270889	10275805	F	(1 of 2) PTHR31717:SF2 - CCT MOTIF FAMILY PROTEIN	.
			Phvul.009G053400	10282976	10294509	F	histone-lysine N-methyltransferase ATX5-like [Glycine max] IPR000313 (PWWP domain) IPR001214 (SET domain) IPR003616 (Post-SET domain) IPR013083 (Zinc finger RING/FYVE/PHD-type) IPR025780 (Histone-lysine N-methyltransferase ATX)	GO:0005515 (protein binding) GO:0008270 (zinc ion binding)
			Phvul.009G053500	10298297	10303452	R	probable plastid-lipid-associated protein 14 chloroplastic-like isoform X3 [Glycine max] IPR006843 (Plastid lipid-associated protein/fibrillin conserved domain) IPR011009 (Protein kinase-like domain)	GO:0004672 (protein kinase activity) GO:0005198 (structural molecule activity) GO:0005524 (ATP binding) GO:0006468 (protein phosphorylation) GO:0009507 (chloroplast)
			Phvul.009G053600	10316339	10,323,980 (211)	F	nipped-B-like protein [Glycine max]	.
		ss715646179 (10,324,191)	.	10324191	.	.	.	.
			Phvul.009G053700	10,328,318 (4,127)	10336560	R	splicing factor 3a subunit 3 putative%3B IPR000690 (Zinc finger C2H2-type matrin) IPR021966 (Splicing factor SF3a60 binding domain) IPR024598 (Domain of unknown function DUF3449)	GO:0003676 (nucleic acid binding) GO:0005634 (nucleus) GO:0008270 (zinc ion binding)
			Phvul.009G053900	10351930	10364057	F	IPR006005 (Glutamate synthase NADH/NADPH small subunit 1) IPR009051 (Alpha-helical ferredoxin) IPR016040 (NAD(P)-binding domain) IPR017932 (Glutamine amidotransferase type 2 domain) IPR023753 (Pyridine nucleotide-disulphide oxidoreductase FAD/NAD(P)-binding domain)	GO:0006537 (glutamate biosynthetic process) GO:0006807 (nitrogen compound metabolic process) GO:0008152 (metabolic process) GO:0055114 (oxidation-reduction process)
			Phvul.009G054000	10366173	10368203	F	RING-H2 finger protein 2B IPR013083 (Zinc finger RING/FYVE/PHD-type)	GO:0005515 (protein binding) GO:0008270 (zinc ion binding)
			Phvul.009G054050	10368208	10369263	F	polynucleotide 5'-hydroxyl-kinase NOL9-like isoform X2 [Glycine max]	.
			Phvul.009G054101	10369759	10371672	F	polynucleotide 5-hydroxyl-kinase NOL9-like protein IPR010655 (Pre-mRNA cleavage complex II Clp1)	.
			Phvul.009G054151	10377911	10384278	F	polypyrimidine tract-binding protein 2	GO:0000166 (nucleotide binding) GO:0003676 (nucleic acid binding)
			Phvul.009G054200	10385502	10395742	F	ATP-dependent zinc metalloprotease FtsH-like [Glycine max]	GO:0000166 (nucleotide binding) GO:0004222 (metalloendopeptidase activity) GO:0005524 (ATP binding) GO:0006508 (proteolysis) GO:0016020 (membrane) GO:0017111 (nucleoside-triphosphatase activity)
			Phvul.009G054300	10404522	10410513	F	uncharacterized protein LOC100787145 isoform X9 [Glycine max]	IPR002934 (Nucleotidyl transferase domain) GO:0016779 (nucleotidyltransferase activity)
			Phvul.009G054400	10411700	10420302	R	trehalose-6-phosphate phosphatas; IPR006379 (HAD-superfamily hydrolase subfamily IIB)	GO:0003824 (catalytic activity) GO:0005992 (trehalose biosynthetic process) GO:0008152 (metabolic process)
			Phvul.009G054500	10437835	10442645	R	dnaJ homolog subfamily B member 1-like isoform 1 [Glycine max]	.
Pv09	SW		Phvul.009G060000	10969710	10973915	F	Cytochrome P450 superfamily protein	GO:0005506 (iron ion binding) GO:0020037 (heme binding) GO:0055114 (oxidation-reduction process)
	(10,980,639 - 11,180,639)		Phvul.009G060100	10975722	10981141	F	Inositol-pentakisphosphate 2-kinase family protein	GO:0005524 (ATP binding) GO:0035299 (inositol pentakisphosphate 2-kinase activity)
			Phvul.009G060200	11010610	11017202	R	cytokinin oxidase/dehydrogenase 1	GO:0003824 (catalytic activity) GO:0008762 (UDP-N-acetylmuramate dehydrogenase activity) GO:0009690 (cytokinin metabolic process) GO:0016491 (oxidoreductase activity) GO:0019139 (cytokinin dehydrogenase activity) GO:0050660 (flavin adenine dinucleotide binding) GO:0055114 (oxidation-reduction process)
			Phvul.009G060300	11018041	11022340	F	ribosomal RNA small subunit methyltransferase I	GO:0008152 (metabolic process) GO:0008168 (methyltransferase activity)
			Phvul.009G060400	11028918	11033808	F	BEL1-like homeodomain protein 10-like isoform X3 [Glycine max]; (1 of 6) PTHR11850:SF111 - BEL1-LIKE HOMEODOMAIN PROTEIN 1-RELATED	GO:0003700 (sequence-specific DNA binding transcription factor activity) GO:0043565 (sequence-specific DNA binding)
			Phvul.009G060500	11035126	11037662	F	BEL1-like homeodomain protein 11-like isoform X1 [Glycine max] IPR006563 (POX domain) IPR009057 (Homeodomain-like)	GO:0003677 (DNA binding) GO:0003700 (sequence-specific DNA binding transcription factor activity) GO:0043565 (sequence-specific DNA binding)
			Phvul.009G060600	11039912	11044778	F	UDP-Glycosyltransferase superfamily protein IPR001296 (Glycosyl transferase family 1)	GO:0009058 (biosynthetic process)
			Phvul.009G060700	11046783	11051225	F	26S protease regulatory subunit 7-like [Glycine max] IPR005937 (26S proteasome subunit P45) IPR027417 (P-loop containing nucleoside triphosphate hydrolase)	GO:0000166 (nucleotide binding) GO:0005524 (ATP binding) GO:0005737 (cytoplasm) GO:0016787 (hydrolase activity) GO:0017111 (nucleoside-triphosphatase activity) GO:0030163 (protein catabolic process)
			Phvul.009G060800	11051730	11055497	R	uncharacterized protein LOC100808476 isoform X8 [Glycine max] IPR013083 (Zinc finger RING/FYVE/PHD-type)	GO:0005515 (protein binding) GO:0008270 (zinc ion binding)
			Phvul.009G060900	11063303	11063740	R	BZIP transcription factor IPR004827 (Basic-leucine zipper domain)	GO:0003700 (sequence-specific DNA binding transcription factor activity) GO:0043565 (sequence-specific DNA binding)
			Phvul.009G060950	11063855	11064022	R	conserved peptide upstream open reading frame 5
			Phvul.009G061000	11075589	11078359	R	Protein kinase superfamily protein IPR011009 (Protein kinase-like domain)	GO:0004672 (protein kinase activity) GO:0004674 (protein serine/threonine kinase activity) GO:0004707 (MAP kinase activity) GO:0005524 (ATP binding) GO:0006468 (protein phosphorylation)
		ss715649796 (11,080,639)	Phvul.009G061100	11079276	11084900	F	1 of 2) K12402 - AP-4 complex subunit mu-1 (AP4M1); Clathrin adaptor complexes medium subunit family protein	GO:0005515 (protein binding) GO:0006810 (transport) GO:0006886 (intracellular protein transport) GO:0016192 (vesicle-mediated transport) GO:0030131 (clathrin adaptor complex)
			Phvul.009G061200	11087721	11090376	F	HXXXD-type acyl-transferase family protein IPR003480 (Transferase) IPR023213 (Chloramphenicol acetyltransferase-like domain)	.
			Phvul.009G061300	11096459	11101490	F	Sec14p-like phosphatidylinositol transfer family protein IPR001071 (Cellular retinaldehyde binding/alpha-tocopherol transport) IPR011074 (CRAL/TRIO N-terminal domain)	GO:0005215 (transporter activity) GO:0005622 (intracellular) GO:0006810 (transport)
			Phvul.009G061325	11138278	11139982	F	allene oxide synthase IPR001128 (Cytochrome P450)	GO:0004497 (monooxygenase activity) GO:0005506 (iron ion binding) GO:0020037 (heme binding) GO:0055114 (oxidation-reduction process)
			Phvul.009G061350	11150819	11156049	R	Protein kinase superfamily protein	GO:0004672 (protein kinase activity) GO:0004674 (protein serine/threonine kinase activity) GO:0005524 (ATP binding) GO:0006468 (protein phosphorylation)
			Phvul.009G061375	11160611	11161315	R	hypothetical protein	.
			Phvul.009G061400	11167885	11171330	R	Cytochrome P450 superfamily protein	GO:0005506 (iron ion binding) GO:0020037 (heme binding GO:0055114 (oxidation-reduction process)
			Phvul.009G061450	11176849	11178876	R	Cytochrome P450 superfamily protein	GO:0005506 (iron ion binding) GO:0020037 (heme binding) GO:0055114 (oxidation-reduction process)
			Phvul.009G061500	11183955	11186049	R	Cytochrome P450 superfamily protein	GO:0005506 (iron ion binding) GO:0020037 (heme binding) GO:0055114 (oxidation-reduction process)
			Phvul.009G061600	11188371	11190466	R	Cytochrome P450 superfamily protein	GO:0005506 (iron ion binding) GO:0020037 (heme binding) GO:0055114 (oxidation-reduction process)
Pv09	SW		Phvul.009G097300	15390842	15399192	R	protein TIFY 8-like isoform X1 [Glycine max]; IPR010399 (Tify)	.
	(15,396,055 - 15,596,055)		Phvul.009G097400	15413519	15416323	F	glucan endo-1,3-beta-glucosidase	GO:0005975 (carbohydrate metabolic process)
			Phvul.009G097500	15422987	15428799	F	cyclin a2; IPR014400 (Cyclin A/B/D/E)	GO:0000079 (regulation of cyclin-dependent protein serine/threonine kinase activity)GO:0005634 (nucleus) GO:0010389 (regulation of G2/M transition of mitotic cell cycle) GO:0019901 (protein kinase binding) GO:0051726 (regulation of cell cycle)
			Phvul.009G097600	15430135	15433210	R	Protein phosphatase 2A regulatory B subunit family protein	GO:0000159 (protein phosphatase type 2A complex) GO:0005488 (binding) GO:0007165 (signal transduction) GO:0008601 (protein phosphatase type 2A regulator activity)
			Phvul.009G097700	15448732	15455296	F	SPOC domain / Transcription elongation factor S-II protein IPR003618 (Transcription elongation factor S-II central domain) IPR012921 (Spen paralogue and orthologue SPOC C-terminal)	GO:0005634 (nucleus) GO:0008270 (zinc ion binding)
			Phvul.009G097800	15455765	15458110	R	DNAJ homologue 2 IPR001623 (DnaJ domain) IPR002939 (Chaperone DnaJ C-terminal)	GO:0006457 (protein folding) GO:0051082 (unfolded protein binding)
			Phvul.009G097900	15459522	15461204	R	CTC-interacting domain 6 IPR003892 (Ubiquitin system component Cue)	GO:0005515 (protein binding)
			Phvul.009G098000	15464229	15468020	F	Photosystem II oxygen evolving complex protein PsbP nD4 Tax Fischerella RepID DG6FXY1_9CYAN IPR002683 (Photosystem II PsbP oxygen evolving complex)	GO:0005509 (calcium ion binding) GO:0009523 (photosystem II) GO:0009654 (photosystem II oxygen evolving complex) GO:0015979 (photosynthesis) GO:0019898 (extrinsic component of membrane)
		ss715648556 (15,496,055)	Phvul.009G098100	15468664	15502501	R	(1 of 2) PTHR34457:SF1 - EMBRYO DEFECTIVE 2410 PROTEIN	.
			Phvul.009G098300	15508545	15511242	R	(1 of 1) PTHR31365:SF5 - COPPER ION BINDING PROTEIN-RELATED	.
			Phvul.009G098500	15516150	15522445	R	syntaxin-32-like [Glycine max] IPR010989 (t-SNARE)	GO:0005484 (SNAP receptor activity) GO:0005515 (protein binding) GO:0006886 (intracellular protein transport) GO:0016020 (membrane) GO:0016192 (vesicle-mediated transport)
			Phvul.009G098600	15523315	15527774	R	syntaxin-32-like [Glycine max] IPR010989 (t-SNARE) 3B	GO:0005484 (SNAP receptor activity) GO:0005515 (protein binding) GO:0006886 (intracellular protein transport) GO:0016020 (membrane) GO:0016192 (vesicle-mediated transport)
			Phvul.009G098700	15530577	15537547	F	enhancer of polycomb homolog 2-like isoform X4 [Glycine max] IPR002999 (Tudor domain) IPR019542 (Enhancer of polycomb-like N-terminal)	.
			Phvul.009G098800	15544664	15546040	R	sulfate transporter-like protein
			Phvul.009G098900	15547633	15552814	F	zinc ion binding; IPR007527 (Zinc finger SWIM-type)	GO:0008270 (zinc ion binding)
			Phvul.009G099000	15558130	15563954	F	RING finger and CHY zinc finger protein	GO:0005515 (protein binding) GO:0008270 (zinc ion binding)
			Phvul.009G099100	15568321	15571023	R	uncharacterized protein LOC100789230 isoform X1 [Glycine max]; IPR007650 (Protein of unknown function DUF581)	.
			Phvul.009G099200	15589827	15590484	F	uncharacterized protein LOC100798551 isoform X4 [Glycine max]	.
			Phvul.009G099300	15590626	15597250	R	putative cyclic nucleotide-gated ion channel 8-like isoform X2 [Glycine max]	GO:0005216 (ion channel activity) GO:0005249 (voltage-gated potassium channel activity) GO:0006811 (ion transport) GO:0006813 (potassium ion transport) GO:0016020 (membrane) GO:0055085 (transmembrane transport)
			Phvul.009G099400	15598032	15629573	R	zinc finger protein putative	GO:0005506 (iron ion binding) GO:0020037 (heme binding)
Pv09	SW		Phvul.009G217351	32832952	32833509	R	Unknown protein; IPR016140 (Bifunctional inhibitor/plant lipid transfer protein/seed storage helical domain)	.
	(32,880,503 - 33,080,503)		Phvul.009G217400	32881995	32882324	F	Bifunctional inhibitor/lipid-transfer protein/seed storage 2S albumin superfamily protein; IPR016140 (Bifunctional inhibitor/plant lipid transfer protein/seed storage helical domain)	.
			Phvul.009G217500	32897522	32901009	F	cationic amino acid transporter 5; IPR002293 (Amino acid/polyamine transporter I)	GO:0003333 (amino acid transmembrane transport) GO:0015171 (amino acid transmembrane transporter activity) GO:0016020 (membrane)
			Phvul.009G217700	32922932	32955222	F	(1 of 1) PTHR24365//PTHR24365:SF274 - TOLL-LIKE RECEPTOR // SUBFAMILY NOT NAMED; Outer arm dynein light chain 1 protein; IPR001611 (Leucine-rich repeat)	.
			Phvul.009G217801	32960938	32961578	F	Unknown protein
		ss715645651 (32,980,503)	Phvul.009G217900	32977040	32999900	F	(1 of 1) K17600 - vacuolar protein sorting-associated protein 54 (VPS54)	GO:0042147 (retrograde transport, endosome to Golgi)
			Phvul.009G218000	33004089	33009231	F	charged multivesicular body protein IPR005024 (Snf7)	GO:0015031 (protein transport)
			Phvul.009G218100	33010089	33013848	R	ferrochelatase 1 IPR001015 (Ferrochelatase) IPR006811 (RNA polymerase II subunit A)	GO:0004325 (ferrochelatase activity) GO:0004721 (phosphoprotein phosphatase activity) GO:0005634 (nucleus) GO:0006397 (mRNA processing) GO:0006783 (heme biosynthetic process)
			Phvul.009G218200	33022675	33023924	F	CASP-like protein 9-like [Glycine max] IPR006702 (Uncharacterised protein family UPF0497 trans-membrane plant)	.
			Phvul.009G218300	33038115	33044980	F	probable lysine-specific demethylase JMJ14-like isoform X1 [Glycine max]	GO:0005515 (protein binding) GO:0005634 (nucleus)
			Phvul.009G218400	33049047	33049673	R	FAS1 domain-containing protein SELMODRAFT_448915-like [Glycine max]; IPR000782 (FAS1 domain)	.
			Phvul.009G218500	33050719	33058929	R	gamma-soluble NSF attachment protein	GO:0005515 (protein binding) GO:0006886 (intracellular protein transport)
			Phvul.009G218600	33060362	33060786	F	Unknown protein	.
			Phvul.009G218700	33066962	33067522	F	Unknown protein	.
			Phvul.009G218800	33071458	33075241	F	UDP-Glycosyltransferase superfamily protein	GO:0008152 (metabolic process)
			Phvul.009G218900	33085222	33092405	F	subtilisin-like serine protease 3; IPR015500 (Peptidase S8 subtilisin-related)	GO:0004252 (serine-type endopeptidase activity) GO:0006508 (proteolysis) GO:0042802 (identical protein binding) GO:0043086 (negative regulation of catalytic activity)
			Phvul.009G219000	33093472	33096728	F	coiled-coil domain-containing protein 174-like [Glycine max]	.
Pv09	CBB_R2		Phvul.009G231800	34820695	34827306	F	cytokinin oxidase/dehydrogenase 6; IPR016164 (FAD-linked oxidase-like C-terminal)	GO:0003824 (catalytic activity) GO:0008762 (UDP-N-acetylmuramate dehydrogenase activity) GO:0009690 (cytokinin metabolic process) GO:0016491 (oxidoreductase activity) GO:0019139 (cytokinin dehydrogenase activity) GO:0050660 (flavin adenine dinucleotide binding) GO:0055114 (oxidation-reduction process)
	CBB_AUDPC		Phvul.009G231900	34840867	34844327	F	Translation initiation factor SUI1 family protein; IPR005873 (Density-regulated protein DRP1)	GO:0003743 (translation initiation factor activity) GO:0006413 (translational initiation)
	(34,822,930 - 35,022,930)		Phvul.009G232000	34845604	34847036	R	uncharacterized protein LOC102670321 [Glycine max]	.
			Phvul.009G232100	34865429	34876388	F	Protein kinase superfamily protein; (1 of 1) PTHR27001:SF26 - PROTEIN KINASE FAMILY PROTEIN	GO:0004672 (protein kinase activity) GO:0004674 (protein serine/threonine kinase activity) GO:0005524 (ATP binding) GO:0006468 (protein phosphorylation)
			Phvul.009G232200	34879339	34885790	F	Transducin/WD40 repeat-like superfamily protein IPR015943 (WD40/YVTN repeat-like-containing domain) IPR022052 (Histone-binding protein RBBP4 N-terminal)	GO:0005515 (protein binding)
			Phvul.009G232300	34894386	34894538	R	Unknown protein	.
			Phvul.009G232400	34896374	34898485	R	polyamine oxidase 5 IPR002937 (Amine oxidase) GO:0016491 (oxidoreductase activity)	GO:0055114 (oxidation-reduction process)
			Phvul.009G232500	34915000	34,921,395 (1,535)	R	(1 of 4) PTHR23421:SF74 - BETA-GALACTOSIDASE 1; IPR001944 (Glycoside hydrolase family 35) IPR017853 (Glycoside hydrolase superfamily)	GO:0005975 (carbohydrate metabolic process) GO:0004553 (hydrolase activity, hydrolyzing O-glycosyl compounds)
		ss715647179 (34,922,930)	.	34922930	.	.	.	.
			Phvul.009G232600	34,942,696 (19,766)	34943297	F	Unknown protein	.
			Phvul.009G232700	34952224	34954130	F	GATA transcription factor 16 IPR013088 (Zinc finger NHR/GATA-type)	GO:0003700 (sequence-specific DNA binding transcription factor activity) GO:0008270 (zinc ion binding) GO:0043565 (sequence-specific DNA binding)
			Phvul.009G232800	34958303	34963157	F	uncharacterized protein LOC100780338 isoform X2 [Glycine max]	.
			Phvul.009G232900	34965828	34971734	F	phospholipase A2 IPR016090 (Phospholipase A2 domain)	.
			Phvul.009G233000	34972814	34978011	R	Got1/Sft2-like vescicle transport protein family IPR007305 (Vesicle transport protein Got1/SFT2-like)	GO:0016192 (vesicle-mediated transport)
			Phvul.009G233100	34986926	34994154	F	zinc ion binding; IPR007527 (Zinc finger SWIM-type)	GO:0008270 (zinc ion binding)
			Phvul.009G233200	34997335	34999276	R	Xyloglucan endotransglucosylase/hydrolase family protein	GO:0005618 (cell wall) GO:0005975 (carbohydrate metabolic process) GO:0006073 (cellular glucan metabolic process) GO:0016762 (xyloglucan:xyloglucosyl transferase activity) GO:0048046 (apoplast)
			Phvul.009G233300	35013079	35017068	F	receptor kinase 2	GO:0004672 (protein kinase activity) GO:0004674 (protein serine/threonine kinase activity) GO:0005524 (ATP binding) GO:0006468 (protein phosphorylation)
			Phvul.009G233400	35023630	35024979	R	Homeobox-leucine zipper protein family; IPR003106 (Leucine zipper homeobox-associated)	GO:0003700 (sequence-specific DNA binding transcription factor activity) GO:0005634 (nucleus) GO:0043565 (sequence-specific DNA binding)
End	38250102
Pv10	SW		Phvul.010G075302	32291550	32291876	F	Unknown protein	.
	(32,792,101 - 32,992,101)		Phvul.010G078700	32619756	32621969	R	RNA-binding protein 25-like [Glycine max]	GO:0000166 (nucleotide binding) GO:0003676 (nucleic acid binding)
			Phvul.010G066600	32855403	32858089	F	Peroxidase superfamily protein IPR010255 (Haem peroxidase) GO:0004601 (peroxidase activity)	GO:0006979 (response to oxidative stress) GO:0020037 (heme binding) GO:0055114 (oxidation-reduction process)
		ss715650772 (32,892,101)	Phvul.010G085900	32887143	32913394	F	(1 of 1) K00142 - acyl-CoA synthetase [EC:6.2.1.-] (AASDH); IPR009081 (Acyl carrier protein-like) IPR011047 (Quinonprotein alcohol dehydrogenase-like superfamily) IPR025110 (AMP-binding enzyme C-terminal domain)	GO:0003824 (catalytic activity) GO:0008152 (metabolic process)
			Phvul.010G086000	32914843	32918915	F	phosphopantothenoylcysteine decarboxylase-like [Glycine max] IPR003382 (Flavoprotein)	GO:0003824 (catalytic activity)
			Phvul.010G086200	32935333	32947443	F	Calcium-dependent lipid-binding (CaLB domain) family protein IPR000008 (C2 domain)	GO:0005515 (protein binding)
			Phvul.010G086300	33122216	33124651	F	BAG family molecular chaperone regulator 4-like [Glycine max]	GO:0005515 (protein binding)
End	44302882
Pv11	CBB_R2		Phvul.011G170500	47568680	47569183	F	RING-H2 finger protein 2B; IPR013083 (Zinc finger RING/FYVE/PHD-type)	GO:0008270 (zinc ion binding)
	(47,603,735 - 47,803,735)		Phvul.011G170400	47571390	47572815	F	RING-H2 finger protein 2B; IPR013083 (Zinc finger RING/FYVE/PHD-type)	GO:0005515 (protein binding) GO:0008270 (zinc ion binding)
			Phvul.011G170300	47607310	47625599	F	trehalose-6-phosphate synthase; IPR001830 (Glycosyl transferase family 20)	GO:0003824 (catalytic activity) GO:0005992 (trehalose biosynthetic process)
			Phvul.011G170200	47633229	47638423	F	amidophosphoribosyltransferase 1 chloroplastic-like [Glycine max]	GO:0004044 (amidophosphoribosyltransferase activity) GO:0008152 (metabolic process) GO:0009113 (purine nucleobase biosynthetic process) GO:0009116 (nucleoside metabolic process)
			Phvul.011G170000	47651420	47652790	F	(1 of 1) K11380 - NuA3 HAT complex component NTO1 (NTO1); IPR013083 Zinc finger, RING/FYVE/PHD-type	GO:0005515 (protein binding) GO:0008270 (zinc ion binding)
			Phvul.011G169900	47666414	47667037	F	kunitz trypsin inhibitor 1 IPR002160 (Proteinase inhibitor I Kunitz legume)	GO:0004866 (endopeptidase inhibitor activity)
			Phvul.011G169800	47672315	47673186	F	kunitz trypsin inhibitor 1 IPR002160 (Proteinase inhibitor I3 Kunitz legume)	GO:0004866 (endopeptidase inhibitor activity)
			Phvul.011G169700	47684477	47,695,052 (8,683)	F	DNA repair and recombination protein IPR013765 (DNA recombination and repair protein RecA) IPR023400 (DNA recombination and repair protein RecA C-terminal) IPR027417 (P-loop containing nucleoside triphosphate hydrolase)	GO:0000166 (nucleotide binding) GO:0003677 (DNA binding) GO:0003697 (single-stranded DNA binding) GO:0005524 (ATP binding) GO:0006259 (DNA metabolic process) GO:0006281 (DNA repair) GO:0008094 (DNA-dependent ATPase activity) GO:0009432 (SOS response) GO:0017111 (nucleoside-triphosphatase activity)
		ss715648956 (47,703,735)	.	47703735	.	.	.	.
			Phvul.011G169600	47,707,541 (3,806)	47712999	F	(1 of 1198) 2.7.11.1 - Non-specific serine/threonine protein kinase / Threonine-specific protein kinase; IPR011009 (Protein kinase-like domain) IPR013320 (Concanavalin A-like lectin/glucanase subgroup)	GO:0004672 (protein kinase activity) GO:0004674 (protein serine/threonine kinase activity) GO:0005524 (ATP binding) GO:0006468 (protein phosphorylation)
			Phvul.011G169500	47713403	47717237	F	Protein kinase superfamily protein IPR011009 (Protein kinase-like domain)	GO:0004672 (protein kinase activity) GO:0004674 (protein serine/threonine kinase activity) GO:0005524 (ATP binding) GO:0006468 (protein phosphorylation)
			Phvul.011G169400	47717325	47727364	R	(1 of 1) PTHR22891:SF35 - PROTEIN ARGONAUTE 6	GO:0003676 (nucleic acid binding) GO:0005515 (protein binding)
			Phvul.011G169300	47733316	47750986	R	ATP-binding/protein serine/threonine kinase [Glycine max] IPR001611 (Leucine-rich repeat) IPR011009 (Protein kinase-like domain) IPR013320 (Concanavalin A-like lectin/glucanase subgroup) IPR021720 (Malectin)	GO:0004672 (protein kinase activity) GO:0004674 (protein serine/threonine kinase activity) GO:0005515 (protein binding) GO:0005524 (ATP binding) GO:0006468 (protein phosphorylation)
			Phvul.011G169200	47759608	47760948	F	Preprotein translocase Sec Sec61-beta subunit protein; IPR016482 (Protein transport protein SecG/Sec61-beta/Sbh1)	.
			Phvul.011G169222	47778102	47779576	R	RING-H2 finger protein 2; IPR013083 (Zinc finger RING/FYVE/PHD-type)	GO:0005515 (protein binding) GO:0008270 (zinc ion binding)
			Phvul.011G169224	47807998	47808282	F	leguminosin group486 secreted peptide; IPR010264 (Plant self-incompatibility S1)	.
End	53580169
			Legume Information System (LIS)		phavu.G19833.gnm2		https://www.legumeinfo.org/
			Phytozome 13		Phaseolus vulgaris v2.1		https://phytozome-next.jgi.doe.gov/
