# Supplementary material for: Mapping yield and yield-related traits using diverse common bean germplasm
Source: Front Genet. 2024 Jan 3;14:1246904. doi: 10.3389/fgene.2023.1246904 (PMC10791882; doi:10.3389/fgene.2023.1246904)
Supplement: Supplementary file 12 [file Table6.XLSX]

## Sheet: Spearman_CORR_between_environ
Supplementry Table S6a | Spearman correlations batween locations for analyzed traits.
Traits	ERS15_ERS16	ERS15_WRS15	ERS15_WRS16	ERS16_WRS15	ERS16_WRS16	WRS15_WRS16	HR15_HR16
YD	0.51071	0.41194	0.58106	0.31212	0.68335	0.46702
	<.0001	<.0001	<.0001	0.0005	<.0001	<.0001
	121	121	121	121	121	121
SW	0.92243	0.91086	0.91371	0.92331	0.95321	0.9582
	<.0001	<.0001	<.0001	<.0001	<.0001	<.0001
	121	121	121	121	121	121
DF	0.88106	0.94089	0.77941	0.89701	0.90441	0.76953
	<.0001	<.0001	<.0001	<.0001	<.0001	<.0001
	121	121	121	121	121	121
DM	0.73776	0.84115	0.81302	0.7762	0.85463	0.81593
	<.0001	<.0001	<.0001	<.0001	<.0001	<.0001
	121	121	121	121	121	121
PH	0.63999	0.52198	0.75438	0.47061	0.61703	0.58902
	<.0001	<.0001	<.0001	<.0001	<.0001	<.0001
	121	121	121	121	121	121
RP	0.57422	0.77143	0.59232	0.5394	0.69565	0.64295
	<.0001	<.0001	<.0001	<.0001	<.0001	<.0001
	121	121	121	121	121	121
YGD	0.3374	0.30721	0.46458	0.05605	0.58096	0.25405
	0.0002	0.0006	<.0001	0.5414	<.0001	0.0049
	121	121	121	121	121	121
SGR	0.36923	0.30745	0.429	0.06272	0.5833	0.08873
	<.0001	0.0006	<.0001	0.4943	<.0001	0.3331
	121	121	121	121	121	121
YDH	0.26987	0.253	0.35697	0.11718	0.44828	0.31728
	0.0028	0.0051	<.0001	0.2006	<.0001	0.0004
	121	121	121	121	121	121
SN	0.83188	0.77461	0.80482	0.80107	0.86382	0.82445
	<.0001	<.0001	<.0001	<.0001	<.0001	<.0001
	121	121	121	121	121	121
HR					0.4646
					<.0001
					121
YDHR					0.64331
					<.0001
					121
CBB_R1							0.25901
							0.0046
							118
CBB_R2							0.46494
							<.0001
							118
CBB_AUDPC							0.42084
							<.0001
							118

## Sheet: Spearman_CORR_separate_environ
Supplementry Table S6b | Spearman correlations among analyzed traits in separate environments.
Traits_ERS15	SW_ERS15	DF_ERS15	DM_ERS15	PH_ERS15	RP_ERS15	YGD_ERS15	SGR_ERS15	YDH_ERS15	SN_ERS15
YD_ERS15	-0.00763	0.27986	0.29668	0.63305	0.17614	0.95568	0.90734	0.90875	0.6078
	0.9338	0.0019	0.001	<.0001	0.0533	<.0001	<.0001	<.0001	<.0001
	121	121	121	121	121	121	121	121	121
SW_ERS15		-0.66573	-0.50104	-0.13404	-0.25451	0.1628	0.09886	0.11416	-0.71674
		<.0001	<.0001	0.1427	0.0048	0.0744	0.2807	0.2125	<.0001
		121	121	121	121	121	121	121	121
DF_ERS15			0.54275	0.37341	0.09638	0.12975	0.25416	0.11605	0.65716
			<.0001	<.0001	0.293	0.1561	0.0049	0.2049	<.0001
			121	121	121	121	121	121	121
DM_ERS15				0.47269	0.85876	0.05395	-0.01903	0.10712	0.5916
				<.0001	<.0001	0.5567	0.8359	0.2422	<.0001
				121	121	121	121	121	121
PH_ERS15					0.35038	0.52222	0.47907	0.3505	0.54357
					<.0001	<.0001	<.0001	<.0001	<.0001
					121	121	121	121	121
RP_ERS15						-0.03243	-0.18875	0.04306	0.33206
						0.724	0.0381	0.6391	0.0002
						121	121	121	121
YGD_ERS15							0.95595	0.92318	0.4354
							<.0001	<.0001	<.0001
							121	121	121
SGR_ERS15								0.86946	0.45001
								<.0001	<.0001
								121	121
YDH_ERS15									0.44114
									<.0001
									121
Etraits_ERS16	SW_ERS16	DF_ERS16	DM_ERS16	PH_ERS16	HR_ERS16	RP_ERS16	YGD_ERS16	SGR_ERS16	YDH_ERS16	SN_ERS16	YDHR_ERS16
YD_ERS16	-0.44744	0.71448	0.56081	0.42321	0.34656	0.15287	0.97191	0.92118	0.87646	0.84643	0.51974
	<.0001	<.0001	<.0001	<.0001	<.0001	0.0941	<.0001	<.0001	<.0001	<.0001	<.0001
	121	121	121	121	121	121	121	121	121	121	121
SW_ERS16		-0.62999	-0.34064	-0.02398	-0.46006	0.112	-0.41418	-0.48379	-0.44657	-0.80017	0.06892
		<.0001	0.0001	0.794	<.0001	0.2213	<.0001	<.0001	<.0001	<.0001	0.4526
		121	121	121	121	121	121	121	121	121	121
DF_ERS16			0.56303	0.33824	0.49521	-0.06985	0.65004	0.71864	0.60707	0.78193	0.14553
			<.0001	0.0001	<.0001	0.4465	<.0001	<.0001	<.0001	<.0001	0.1112
			121	121	121	121	121	121	121	121	121
DM_ERS16				0.52463	0.29495	0.72572	0.38608	0.28555	0.3562	0.53239	0.1827
				<.0001	0.001	<.0001	<.0001	0.0015	<.0001	<.0001	0.0449
				121	121	121	121	121	121	121	121
PH_ERS16					-0.26694	0.40257	0.34525	0.27528	0.02035	0.2728	0.58515
					0.0031	<.0001	0.0001	0.0022	0.8247	0.0025	<.0001
					121	121	121	121	121	121	121
HR_ERS16						-0.02653	0.29792	0.33788	0.48397	0.46498	-0.56965
						0.7727	0.0009	0.0002	<.0001	<.0001	<.0001
						121	121	121	121	121	121
RP_ERS16							-0.01581	-0.19902	-0.03279	0.02425	0.14799
							0.8633	0.0286	0.721	0.7918	0.1053
							121	121	121	121	121
YGD_ERS16								0.97011	0.88795	0.8144	0.54728
								<.0001	<.0001	<.0001	<.0001
								121	121	121	121
SGR_ERS16									0.87383	0.82746	0.46838
									<.0001	<.0001	<.0001
									121	121	121
YDH_ERS16										0.78002	0.28496
										<.0001	0.0015
										121	121
SN_ERS16										1	0.27046
											0.0027
											121
Traits_WRS15	SW_WRS15	DF_WRS15	DM_WRS15	PH_WRS15	RP_WRS15	YGD_WRS15	SGR_WRS15	YDH_WRS15	SN_WRS15
YD_WRS15	0.24775	0.21791	0.25522	0.57066	0.22781	0.90241	0.81086	0.85253	0.34538
	0.0061	0.0163	0.0047	<.0001	0.012	<.0001	<.0001	<.0001	0.0001
	121	121	121	121	121	121	121	121	121
SW_WRS15		-0.45006	-0.38986	-0.04618	-0.24345	0.43938	0.3826	0.30614	-0.75395
		<.0001	<.0001	0.615	0.0071	<.0001	<.0001	0.0006	<.0001
		121	121	121	121	121	121	121	121
DF_WRS15			0.66946	0.30939	0.24178	-0.05567	0.05146	0.0774	0.56243
			<.0001	0.0006	0.0075	0.5442	0.5751	0.3988	<.0001
			121	121	121	121	121	121	121
DM_WRS15				0.49486	0.85877	-0.13377	-0.22683	0.04025	0.54467
				<.0001	<.0001	0.1435	0.0124	0.6612	<.0001
				121	121	121	121	121	121
PH_WRS15					0.48369	0.37703	0.30189	0.13343	0.41133
					<.0001	<.0001	0.0008	0.1446	<.0001
					121	121	121	121	121
RP_WRS15						-0.10805	-0.31518	0.01539	0.38541
						0.2381	0.0004	0.867	<.0001
						121	121	121	121
YGD_WRS15							0.94088	0.84941	0.10515
							<.0001	<.0001	0.251
							121	121	121
SGR_WRS15								0.78079	0.09307
								<.0001	0.3099
								121	121
YDH_WRS15									0.1842
									0.0431
									121
Traits_WRS16	SW_WRS16	DF_WRS16	DM_WRS16	PH_WRS16	HR_WRS16	RP_WRS16	YGD_WRS16	SGR_WRS16	YDH_WRS16	SN_WRS16	YDHR_WRS16
YD_WRS16	-0.19116	0.56419	0.74492	0.70089	-0.12975	0.63174	0.93599	0.85182	0.84923	0.74287	0.75898
	0.0357	<.0001	<.0001	<.0001	0.1561	<.0001	<.0001	<.0001	<.0001	<.0001	<.0001
	121	121	121	121	121	121	121	121	121	121	121
SW_WRS16		-0.59824	-0.39253	-0.23964	-0.09752	-0.04209	-0.1301	-0.24394	-0.14926	-0.7502	-0.05873
		<.0001	<.0001	0.0081	0.2873	0.6467	0.1549	0.007	0.1023	<.0001	0.5222
		121	121	121	121	121	121	121	121	121	121
DF_WRS16			0.73167	0.56287	0.0584	0.28226	0.44221	0.50684	0.43794	0.747	0.37667
			<.0001	<.0001	0.5246	0.0017	<.0001	<.0001	<.0001	<.0001	<.0001
			121	121	121	121	121	121	121	121	121
DM_WRS16				0.62213	0.19969	0.8174	0.56951	0.4783	0.59752	0.72401	0.39562
				<.0001	0.0281	<.0001	<.0001	<.0001	<.0001	<.0001	<.0001
				121	121	121	121	121	121	121	121
PH_WRS16					-0.31225	0.47908	0.66762	0.6382	0.3209	0.59108	0.70949
					0.0005	<.0001	<.0001	<.0001	0.0003	<.0001	<.0001
					121	121	121	121	121	121	121
HR_WRS16						0.17659	-0.24388	-0.25512	0.03951	0.00073	-0.66597
						0.0527	0.007	0.0047	0.667	0.9936	<.0001
						121	121	121	121	121	121
RP_WRS16							0.45689	0.27555	0.50114	0.42064	0.31107
							<.0001	0.0022	<.0001	<.0001	0.0005
							121	121	121	121	121
YGD_WRS16								0.93702	0.85652	0.69126	0.79494
								<.0001	<.0001	<.0001	<.0001
								121	121	121	121
SGR_WRS16									0.7859	0.72901	0.73466
									<.0001	<.0001	<.0001
									121	121	121
YDH_WRS16										0.66979	0.54176
										<.0001	<.0001
										121	121
SN_WRS16											0.49502
											<.0001
											121
Traits_HR15	CBBR2_HR15	CBBAU_HR15
CBBR1_HR15	0.81088	0.96058
	<.0001	<.0001
	118	118
CBBR2_HR15		0.93368
		<.0001
		118
Traits_HR16	CBBR2_HR16	CBBAU_HR16
CBBR1_HR16	0.58938	0.89255
	<.0001	<.0001
	121	121
CBBR2_HR16		0.88153
		<.0001
		121
