# Supplementary material for: Mapping yield and yield-related traits using diverse common bean germplasm
Source: Front Genet. 2024 Jan 3;14:1246904. doi: 10.3389/fgene.2023.1246904 (PMC10791882; doi:10.3389/fgene.2023.1246904)
Supplement: Supplementary file 16 [file Table4.XLSX]

## Sheet: Sheet1
Supplementary Table S4 | LSmeans for 15 traits analyzed in two Ontario locations over two years (combined analysis).
Entry	Genotypes	Measured agronomic traits												Derived traits														Common bacterial blight (CBB)
		Yield (YD)		Seed weight (SW)		Flowering (DF)		Maturity (DM)		Plant heigt (PH)		Harvestability (HR)		Reproductive period (RP)		Yield gain per day (YGD)			Seed growth rate (SGR)		Yield per unit of height (YDH)		Seed number (SN)		Yield per unit of harvestability (YDHR)
		YD	SE_YD	SW	SE_SW	DF	SE_DF	DM	SE_DM	PH	SE_PH	HR	SE_HR	RP	SE_RP	YGD	SE_YGD		SGR	SE_SGR	YDH	SE_YDH	SN	SE_SN	YDHR	SE_YDHR		CBB_R1	SE_CBB_R1	CBB_R2	SE_CBB_R2	CBB_AUDPC	SE_CBB_AUDPC
1	Lighthouse	2094.58	314.47	21.4045	2.3312	50.1083	1.4047	105.81	5.2883	39.3072	5.23	2.5621	0.4113	55.4921	5.8655	20.2956	2.892		40.315	6.3974	55.4927	13.5082	96.86	11.4528	1029.25	188.11		0.9109	0.7161	2.3193	0.4083	14.5755	3.6701
2	ACUG 14-3	2547.07	312.98	22.8483	2.3312	47.259	1.4015	104.79	5.2883	46.8518	5.2248	2.8557	0.4113	57.3532	5.8612	24.2648	2.8765		45.7508	6.33	58.3531	13.4831	112.41	11.3862	862	191.27		1.043	0.7161	2.5303	0.4083	16.605	3.6697
3	ACUG 13-1	2107.75	313.02	20.7152	2.3312	46.2932	1.4048	102.93	5.2883	39.9652	5.2247	2.8007	0.4113	56.5358	5.8655	20.6819	2.8769		39.1649	6.3309	57.56	13.4834	105.93	11.4521	852.29	191.28		0.875	0.6808	1.5	0.3609	11	3.3191
4	Mist	2430.87	317.51	21.5196	2.3312	50.0611	1.4015	104.93	5.2931	40.1551	5.23	3.012	0.4113	54.9844	5.8655	22.8087	2.9236		43.7934	6.4076	62.1194	13.5598	117.65	11.5823	741.58	191.27		0.8937	0.7161	2.097	0.4084	13.5549	3.6701
5	ACUG 13-3	2741.52	313.02	21.8984	2.3312	46.6362	1.4015	103.98	5.2932	42.571	5.2248	2.6182	0.4113	57.312	5.8655	26.289	2.9162		49.5388	6.3976	68.975	13.549	122.73	11.5595	1288.32	188.14		2.5	0.6808	3.75	0.3609	28	3.3191
6	ACUG 14-6	2046.01	314.47	22.1757	2.3331	46.8635	1.4048	106.62	5.2983	41.0196	5.23	2.387	0.4196	60.0596	5.8699	19.8979	2.9081		37.5448	6.3833	54.4165	13.5089	92.6771	11.4564	1045.39	191.28		2.5	0.6808	3	0.3609	24.375	3.3191
7	C8072	2718.46	313.04	20.7599	2.3312	51.216	1.4048	104.82	5.2883	44.2663	5.2248	2.611	0.4113	53.7953	5.8655	25.7263	2.8771		51.0903	6.3556	67.6505	13.4836	130.08	11.3891	1194.92	188.11		2.9404	0.7161	4.145	0.4084	32.0191	3.6701
8	ACUG 12-3	2505.92	313.06	21.9929	2.3312	44.5742	1.4015	101.13	5.2883	40.6111	5.23	2.6884	0.4113	55.4627	5.8655	24.6717	2.8772		45.2907	6.3307	63.9268	13.5083	112.74	11.3908	1108.46	188.11		2.375	0.6808	3.375	0.3609	25.75	3.3191
9	BJ 64	2318.67	314.45	45.6411	2.3331	40.3813	1.4015	99.8777	5.2883	36.5282	5.2247	3.5643	0.4113	59.1957	5.8612	22.4823	2.9073		38.4238	6.3808	65.2151	13.5332	49.0747	11.5818	422.32	188.11		2.25	0.6808	3.5	0.3609	25.125	3.3191
10	ACUG 14-7	2721.04	315.91	21.8615	2.3331	48.9869	1.4104	108.64	5.2931	42.8947	5.2412	3.6994	0.4196	59.1687	5.8729	25.0048	2.9069		47.401	6.4237	66.727	13.6318	129.06	11.6217	920.93	191.28		1.875	0.6808	2.625	0.3609	19.75	3.3191
11	ACUG 14-4	2208.22	314.44	21.1801	2.3312	45.0529	1.4015	103.04	5.2931	40.5779	5.2247	2.5245	0.4113	58.2801	5.8655	21.2195	2.8917		38.6361	6.3967	58.0286	13.5076	102.2	11.451	958.92	188.11		1.75	0.6808	2.875	0.3609	21.125	3.3191
12	HMS Medalist	2231.96	312.97	19.7704	2.3312	51.6397	1.4015	105.31	5.2883	42.9355	5.2247	2.997	0.4113	53.6587	5.8612	21.4908	2.8764		41.0763	6.3548	55.8828	13.4825	107.96	11.4501	662.47	188.11		3	0.6808	3.75	0.3609	30.125	3.3191
13	Domino	2813.17	313.09	21.4836	2.3312	53.1532	1.4015	105.85	5.2931	47.0882	5.23	2.8729	0.4113	52.7423	5.8655	27.2504	2.8777		54.5067	6.3564	65.9532	13.5088	129.96	11.3933	1243.75	188.13		2.125	0.6808	3.625	0.3609	25.5	3.3191
14	ob1723-06	2449.52	316.78	18.7031	2.3312	51.8789	1.4048	109.27	5.2883	39.4511	5.2248	3.7443	0.4113	57.5619	5.8655	22.5961	2.916		44.247	6.4252	67.4777	13.5758	131.02	11.5584	281.71	188.12		2.375	0.6808	4	0.3609	28.5	3.3191
15	Apex	2229.88	314.43	24.618	2.3331	46.4101	1.4048	108.92	5.2883	42.1432	5.2355	3.0329	0.4113	62.3026	5.8655	20.6702	2.8917		37.1783	6.3818	58.3762	13.5601	87.74	11.5157	985.19	188.12		1.375	0.6808	2.5	0.3609	18	3.3191
16	T9905	2574.24	313.02	23.2308	2.3312	50.9342	1.4047	105.92	5.2931	42.9592	5.2248	3.7632	0.4113	54.7945	5.8655	24.1159	2.8769		47.0765	6.3552	63.5455	13.4836	110.75	11.3886	680.47	188.14		2.4001	0.7161	3.3912	0.4083	25.3534	3.6701
17	OAC Rexeter	2297.13	314.4	20.5925	2.3312	46.9285	1.4047	104.15	5.2883	41.1403	5.2248	3.0703	0.4113	56.6679	5.8655	22.243	2.8912		43.1362	6.3801	58.1898	13.5324	114.47	11.5128	948.33	188.14		1	0.6808	1.625	0.3609	11.75	3.3191
18	Indi	1920.46	314.44	19.4775	2.3312	51.3791	1.4015	103.17	5.2883	41.3988	5.2247	2.2992	0.4113	51.8165	5.8612	18.7229	2.8918		38.2138	6.3555	50.1683	13.5076	94.1067	11.4523	1049.4	188.13		2.875	0.6808	4	0.3609	31.125	3.3191
19	Merlin	2014.07	314.43	20.3646	2.3312	51.049	1.4047	105.58	5.2931	40.2427	5.23	2.5006	0.4113	54.5638	5.8654	19.4225	2.8917		38.1017	6.3799	51.4289	13.5077	95.46	11.4502	898.67	191.28		2.5	0.6808	4.125	0.3609	29.75	3.3191
20	Vigilant	2426.24	315.91	20.4238	2.3331	52.29	1.4048	104.06	5.2883	42.3899	5.2248	2.3008	0.4113	51.9834	5.8655	23.7145	2.9071		47.3512	6.4077	59.5315	13.5595	122.01	11.6929	869.32	191.29		3.0915	0.7161	4.3276	0.4084	33.558	3.6701
21	ACUG 14-1	1995.52	314.44	22.3887	2.3312	45.2125	1.4015	100.44	5.2883	40.9929	5.2248	2.3934	0.4113	55.0733	5.8612	20.3347	2.8917		39.3663	6.3552	51.6271	13.5078	89.2043	11.4497	1076.79	188.11		1.1087	0.7161	2.8433	0.4083	17.6547	3.6701
22	Fathom	2360.74	316.78	21.9013	2.3331	46.6137	1.4048	102.42	5.2931	38.5416	5.2247	3.0452	0.4113	55.8583	5.8699	23.15	2.916		46.2123	6.4523	67.98	13.5487	98.9694	11.6982	917.32	196.63		1.25	0.6808	2.875	0.3609	18.75	3.3191
23	T9903	2113.24	314.47	23.4657	2.3331	48.8388	1.4081	98.58	5.2932	38.2386	5.23	3.053	0.4196	49.368	5.8699	21.6134	2.8919		44.6987	6.3555	62.0473	13.5077	88.0509	11.4519	728.52	188.14		2.75	0.6808	3.875	0.3609	30	3.3191
24	ACUG 13-C1	1820.8	314.55	52.2751	2.3389	41.7507	1.4015	92.3278	5.2932	37.2308	5.2247	2.2503	0.4113	50.9238	5.8655	19.84	2.8928		36.9125	6.3573	52.335	13.5092	37.6209	11.7471	819.11	188.12		2.5	0.6808	3.625	0.3609	26.75	3.3191
25	ICB-10	2285.6	314.42	24.5535	2.3312	50.4162	1.4047	101.54	5.2883	38.7651	5.2248	2.7018	0.4113	51.0419	5.8655	22.7745	2.8918		45.3172	6.3817	62.1201	13.508	94.0464	11.4505	928.29	188.13		2.5	0.6808	3.5	0.3609	26.5	3.3191
26	ACUG 14-5	1949.02	316	20.9539	2.3331	47.9055	1.408	100.2	5.2931	38.5827	5.23	2.8981	0.4196	51.9129	5.8698	19.4008	2.9079		38.0016	6.3815	53.6461	13.534	92.2221	11.5194	635.7	191.29		1.75	0.6808	2.875	0.3609	20.375	3.3191
27	OAC Silvercreek	2041.24	314.48	21.4737	2.3312	45.9628	1.4015	107.81	5.2931	41.6484	5.2248	3.3557	0.4113	61.4821	5.8654	19.1595	2.8922		34.5961	6.3978	55.3661	13.5084	96.0626	11.4521	752.93	188.12		2.125	0.6808	3.375	0.3609	24.5	3.3191
28	HR200	2447.44	318.37	20.3737	2.3331	47.465	1.4048	113.05	5.3017	41.8192	5.23	2.9724	0.4196	65.5536	5.873	21.7665	2.9324		36.7857	6.4711	62.3715	13.5758	113.75	11.856	435.06	188.1		1.3937	0.7161	2.145	0.4084	15.8654	3.6701
29	OAC Inferno	2424.17	313.03	57.3932	2.3331	43.1379	1.4015	98.0431	5.2883	42.3548	5.2248	3.0499	0.4113	54.9145	5.8612	24.8143	2.8771		45.106	6.3313	61.3944	13.4839	43.556	11.4542	889.06	188.11		3	0.6808	4	0.3609	31.125	3.3191
30	ACUG 14-2	2302.24	313.08	20.3959	2.3312	49.6388	1.4047	104.15	5.2932	40.1022	5.2248	3.2816	0.4113	54.3933	5.8655	21.2175	2.8926		41.2777	6.3986	55.5724	13.5338	114.95	11.5192	822.57	188.14		3.4799	0.8347	3.9782	0.5188	34.3004	4.6473
31	Nautica	2833.7	314.45	19.1836	2.3312	52.4316	1.4139	109.43	5.2931	42.2005	5.2383	2.2719	0.4113	55.6499	5.8856	26.9778	2.9073		52.9236	6.4236	71.6236	13.576	143	11.6261	1529.16	188.11		2.625	0.6808	3.5	0.3609	27.5	3.3191
32	AC Litekid	2026.36	313.07	47.6353	2.3312	42.855	1.4047	99.7399	5.2883	41.8884	5.2248	2.1061	0.4113	56.3382	5.8654	20.5916	2.8778		38.0703	6.3556	50.0994	13.4847	42.6878	11.3914	1013.39	191.29		2.625	0.6808	3.875	0.3609	28.75	3.3191
33	Lightning	1878.85	314.4	21.3519	2.3331	45.9908	1.4047	101.24	5.2931	41.0762	5.23	2.1712	0.4196	55.2458	5.8654	18.6739	2.8912		35.4828	6.3538	50.785	13.5074	88.9888	11.449	1102.47	191.26		2	0.6808	3.625	0.3609	24.875	3.3191
34	Bolt	2159.57	313.03	23.3044	2.3312	46.059	1.4015	97.7299	5.2883	43.3145	5.23	1.9615	0.4113	51.642	5.8612	22.4244	2.8775		44.4115	6.331	55.0736	13.5079	88.4683	11.4543	1549.49	191.3		2.5044	0.7161	4.1606	0.4083	29.9621	3.6701
35	OAC Rex	1932.23	314.49	20.2084	2.3312	46.3728	1.4015	103.9	5.2932	40.5821	5.2248	2.8442	0.4113	57.4662	5.8655	18.3785	2.8922		33.762	6.382	47.9477	13.5087	97.7868	11.452	692.5	188.12		1.5	0.6808	2	0.3609	15.375	3.3191
36	OAC Thunder	1626.43	313.03	21.8972	2.3312	46.1713	1.4015	99.8736	5.2931	37.7013	5.2248	3.2833	0.4113	53.5521	5.8654	15.6578	2.8918		30.0226	6.3805	44.7252	13.5083	70.5266	11.4519	600.91	188.13		2.3066	0.7161	3.1846	0.4083	24.5786	3.6701
37	PI 432687	1962.21	312.99	53.6776	2.3351	42.2584	1.4015	97.4023	5.2883	39.5158	5.2247	1.9006	0.4113	55.0117	5.8612	20.2472	2.8765		36.8249	6.3302	51.3493	13.4829	38.9051	11.5143	834.56	188.11		2.25	0.6808	4	0.3609	27.5	3.3191
38	SWX2085	1929.18	314.45	22.3932	2.3331	47.2723	1.4047	107.44	5.3017	38.8076	5.23	3.8339	0.4196	60.1127	5.8729	17.5623	2.8919		33.3682	6.3975	51.652	13.5079	87.0007	11.4536	756.82	188.13		2.185	0.7161	3.6689	0.4084	25.87	3.6701
39	OAC Gryphon	2123.05	315.96	19.6015	2.3312	47.5133	1.4048	104.77	5.2933	38	5.23	3.9536	0.4196	57.2846	5.8655	20.2429	2.9078		38.472	6.3829	61.198	13.5338	111.99	11.5182	606.59	191.3		2.5	0.6808	3.875	0.3609	28.875	3.3191
40	BJ 63	2427.5	313.1	23.2111	2.3312	51.9079	1.4015	104.19	5.2883	40.3468	5.2248	3.9915	0.4113	52.274	5.8612	23.284	2.8777		47.3011	6.3318	66.8217	13.4844	102.92	11.3919	669.82	188.12		2.25	0.6808	4.125	0.3609	28.25	3.3191
41	SCX2098	2498.36	313.01	23.2214	2.3312	51.1216	1.4048	107.96	5.2931	40.2723	5.2248	4.0826	0.4113	56.7403	5.8655	23.1028	2.877		45.8539	6.3557	67.1542	13.4837	107.95	11.3895	433	188.12		1.875	0.6808	3.5	0.3609	23.875	3.3191
42	Vista	2656.57	314.45	20.3804	2.3312	50.9371	1.4015	105.68	5.2883	43.1192	5.2247	3.2528	0.4113	54.7358	5.8612	24.9805	2.8918		48.8115	6.3554	67.4808	13.5079	127.22	11.4502	674.36	188.12		2	0.6808	4.25	0.3609	28	3.3191
43	Yeti	1734.6	313.05	49.625	2.3369	45.0955	1.4015	98.3015	5.2932	37.6454	5.2248	2.878	0.4113	53.2883	5.8655	17.5363	2.8772		32.9236	6.3566	48.9002	13.4838	31.7168	11.5625	1311.79	188.12		2.1383	0.7161	3.8276	0.4084	26.6371	3.6701
44	PI 414807	1832.03	313.07	50.1968	2.3351	47.2498	1.4015	97.4907	5.2883	37.869	5.2248	2.6309	0.4113	50.2499	5.8612	17.9265	2.8923		35.1976	6.3564	48.2845	13.5083	36.3403	11.5848	928.73	200.51		1.6632	0.7161	4.212	0.4083	26.3376	3.6697
45	AC Compass	2113.5	314.48	18.1654	2.3312	45.199	1.4047	104.56	5.2931	36.9585	5.2248	4.0318	0.4113	59.0753	5.8699	19.9639	2.8924		37.6275	6.4096	62.5016	13.5087	120.72	11.5606	615.01	188.11		2.5	0.6808	3.75	0.3609	28	3.3191
46	Dynasty	1724.46	313.02	57.9608	2.3428	42.8492	1.4015	95.9621	5.2931	40.0033	5.2248	2.4193	0.4113	53.0646	5.8655	18.18	2.8768		33.8595	6.3551	46.4257	13.4837	29.1259	11.7667	802.6	188.11		3	0.6808	4.125	0.3609	31.625	3.3191
47	Cran 74	2123.25	313	46.1299	2.3312	43.3269	1.4015	98.5527	5.2883	38.6329	5.2248	2.3153	0.4113	55.2167	5.8612	21.3255	2.8767		38.4296	6.33	58.0723	13.4834	45.6628	11.389	960.85	188.11		2.875	0.6808	3.875	0.3609	30	3.3191
48	AC Mast	2146.48	313.01	20.1224	2.3312	47.1228	1.4015	104.99	5.2883	38.6738	5.2248	3.042	0.4113	57.8357	5.8612	20.7807	2.8768		39.9592	6.3304	62.068	13.4832	104.73	11.3875	872.53	188.11		2.25	0.6808	3.375	0.3609	24.5	3.3191
49	Etna	1535.55	313.01	50.1224	2.3351	40.744	1.4014	88.5738	5.2882	34.6804	5.2248	2.5017	0.4113	47.7985	5.8612	16.4062	2.8916		30.4286	6.3543	45.7842	13.5331	30.7387	11.5133	672.84	188.12		2.75	0.6808	4.875	0.3609	34	3.3191
50	HR177	1957.32	313.05	20.8277	2.3312	46.7737	1.4015	104.19	5.2883	41.9563	5.2248	2.7249	0.4113	57.4418	5.8612	18.4806	2.8774		33.8703	6.3309	46.3993	13.5091	90.5591	11.4532	886.67	188.13		2.6057	0.7161	4.26	0.4083	31.499	3.6697
51	Pink Panther	1952.14	313.02	57.0982	2.3351	39.2263	1.4015	89.8015	5.2883	37.2379	5.2248	2.1184	0.4113	50.5764	5.8612	21.8912	2.877		39.3662	6.3303	54.627	13.4837	34.4172	11.5149	560.48	188.12		2.875	0.6808	4.375	0.3609	32.125	3.3191
52	ACUG 14-C1	1782.06	314.46	53.0509	2.3331	42.2777	1.4015	94.357	5.2883	36.6752	5.2247	2.4476	0.4113	52.0775	5.8612	18.8784	2.892		34.8631	6.3558	51.69	13.508	34.3147	11.556	789.65	188.11		2.625	0.6808	4.25	0.3609	30.25	3.3191
53	OAC Rico	2027.08	313	19.3871	2.3312	47.2319	1.4047	108.39	5.2932	38.2615	5.2247	3.9815	0.4113	61.0831	5.8655	18.9098	2.8768		36.4147	6.355	57.3572	13.4831	107.97	11.4499	658.27	188.1		2.5	0.6808	3.875	0.3609	28.625	3.3191
54	Jalo EEP558	2751.53	312.99	32.6563	2.3312	46.3256	1.4014	96.6612	5.2883	42.8763	5.2247	1.9171	0.4113	50.2637	5.8612	28.2912	2.8765		54.6107	6.3297	71.8022	13.5075	83.3154	11.3876	1943.37	194.68		3.25	0.6808	4.375	0.3609	34.25	3.3191
55	LHX3126	2247.43	313.06	28.0894	2.3312	46.3414	1.4015	104.52	5.2982	34.7873	5.2248	2.7917	0.4113	58.1398	5.8699	21.68	2.8775		39.3608	6.3825	65.9532	13.5337	78.5438	11.4535	1211.73	188.12		2.875	0.6808	4.375	0.3609	31.625	3.3191
56	OAC Racer	1552.81	314.43	53.6734	2.3389	40.0294	1.4048	90.8282	5.2932	32.5992	5.23	3.1839	0.4113	50.7007	5.8655	17.2451	2.8919		31.253	6.3562	50.0819	13.5082	31.4792	11.6277	479.71	191.29		2.625	0.6808	4	0.3609	28.75	3.3191
57	AC Trident	2491.62	318.38	21.1962	2.3312	49.8144	1.4105	107.34	5.2883	42.3637	5.23	3.1218	0.4113	57.4836	5.873	23.2782	2.9328		46.3193	6.514	57.1094	13.661	118.29	11.6234	975.14	191.26		2.25	0.6808	3.5	0.3609	25.75	3.3191
58	Ex Rico_23	1724.9	314.42	20.5199	2.3312	47.7164	1.4016	104.06	5.2932	36.3144	5.2247	3.7588	0.4113	56.2895	5.8655	16.7738	2.8914		31.9906	6.381	51.6033	13.5069	82.3694	11.4501	518.11	188.11		2.098	0.7161	3.6846	0.4083	25.3518	3.6701
59	Red Rider	2150.28	314.43	55.9205	2.3331	41.5461	1.4015	95.1011	5.2932	37.0549	5.2248	1.9832	0.4113	53.4517	5.8655	22.898	2.8917		42.8878	6.3813	61.5086	13.5082	38.0853	11.4507	755.96	188.12		3.125	0.6808	4.25	0.3609	32.625	3.3191
60	AC Cruiser	1963.5	314.47	19.3348	2.3312	47.6708	1.4015	107.88	5.2883	40.5763	5.23	3.4008	0.4113	60.163	5.8612	18.5367	2.8922		34.1812	6.356	53.852	13.5082	98.4187	11.4542	818.17	188.14		3.4799	0.8347	3.2282	0.5188	30.5504	4.6473
61	Crestwood	2323.58	314.53	21.0479	2.3312	47.8163	1.4047	108.52	5.2981	37.4756	5.2248	4.0502	0.4108	60.5489	5.8699	21.5444	2.893		40.0051	6.3828	65.0106	13.5094	111.1	11.4562	715.36	188.12		2.5	0.6808	3.75	0.3609	28.5	3.3191
62	Harohawk	1739.24	312.98	20.5243	2.3312	49.9144	1.4047	101.04	5.2932	39.8699	5.2247	2.3724	0.4113	51.0631	5.8655	17.9806	2.8913		36.076	6.3805	47.7941	13.5068	87.8947	11.4501	805.27	188.13		1.125	0.6808	3.125	0.3609	19.125	3.3191
63	EMP 419	2647.31	312.99	25.2692	2.3312	51.1632	1.4015	106.71	5.2882	40.2106	5.2248	3.775	0.4113	55.5533	5.8612	24.7381	2.8769		48.3578	6.3298	71.3952	13.4836	103.98	11.3893	1030.46	188.11		2.75	0.6808	4	0.3609	30.125	3.3191
64	Red Hawk	1475.97	314.46	48.1877	2.3389	41.5742	1.4015	91.9111	5.2932	36.0556	5.2248	2.1885	0.4113	50.4617	5.8655	16.1187	2.8919		30.1812	6.3558	43.8701	13.5079	26.1333	11.6272	1084.8	188.11		3	0.6808	4.125	0.3609	31.75	3.3191
65	T-39	2472.04	313.06	21.871	2.3312	52.333	1.4015	103.83	5.2883	40.0728	5.2248	3.8802	0.4113	51.5171	5.8612	24.2621	2.8772		50.2106	6.3307	70.3234	13.484	112.59	11.3904	812.42	191.29		3	0.6808	4	0.3609	31.25	3.3191
66	ACUG 13-B4	2197.49	312.99	22.8968	2.3312	46.2597	1.4015	104.4	5.2883	41.3315	5.23	2.389	0.4113	57.9975	5.8612	20.9597	2.8767		39.1758	6.3299	59.4996	13.5333	95.1464	11.3898	1063.18	188.1		1.125	0.6808	2.25	0.3609	14.75	3.3191
67	Ica Pijao	2152.49	313.06	20.6737	2.3312	50.8201	1.4047	102.67	5.2883	41.5038	5.2248	2.889	0.4113	51.5926	5.8655	20.7641	2.8773		42.0912	6.331	54.8733	13.484	104.56	11.4535	900.61	191.29		3	0.6808	4.125	0.3609	32	3.3191
68	OAC Speedvale	1872.22	312.98	21.7385	2.3312	46.0391	1.4015	98.2599	5.2883	39.083	5.2383	2.9515	0.4113	52.2349	5.8612	18.8672	2.8766		36.2696	6.33	50.8189	13.548	85.7606	11.3866	660.22	188.13		1.875	0.6808	3.875	0.3609	26.625	3.3191
69	GTS 104	1822.87	313.01	49.4065	2.3351	42.6941	1.4014	96.0105	5.2882	39.3807	5.2248	2.5679	0.4113	53.3331	5.8612	18.9256	2.8769		34.7204	6.3299	49.0124	13.4834	39.5181	11.5183	781.21	188.11		2.875	0.6808	4.875	0.3609	34.5	3.3191
70	Merlot	2435.85	313.03	35.5557	2.3331	49.1415	1.4048	98.1139	5.2883	45.5336	5.2248	2.5845	0.4113	48.9145	5.8655	24.4747	2.8771		48.555	6.3561	58.7466	13.4836	68.7771	11.4527	1082.44	188.14		2.5	0.6808	4.375	0.3609	30.75	3.3191
71	AC Calmont	1800.56	313	51.2887	2.3312	43.0673	1.4015	98.7646	5.2883	37.5898	5.2248	2.6178	0.4113	54.9123	5.8655	17.4065	2.8919		31.3955	6.3554	47.8493	13.5077	32.871	11.4506	782.03	188.12		2.25	0.6808	4.125	0.3609	27.875	3.3191
72	AC Elk	1745.75	314.43	55.0487	2.3312	38.8941	1.4015	87.4118	5.2882	36.1686	5.2248	2.2279	0.4113	48.4947	5.8612	19.8088	2.8917		36.2531	6.3549	49.6051	13.5078	33.9861	11.4512	769.03	188.11		3.125	0.6808	5	0.3609	36.25	3.3191
73	Montecarlo 15059	2001.67	313.01	57.1888	2.3389	40.2183	1.4015	93.7122	5.2883	39.6586	5.2248	1.6762	0.4113	53.5425	5.8612	21.286	2.8768		37.7798	6.3299	54.2549	13.4833	32.4865	11.6264	1111.27	191.26		1.375	0.6808	3.5	0.3609	21.75	3.3191
74	Zorro	2714.43	313.01	21.9797	2.3312	52.9179	1.4015	104.36	5.2981	41.9123	5.2247	2.7147	0.4113	51.5244	5.8698	26.0801	2.8769		53.0812	6.4241	70.1054	13.4833	122.99	11.3899	846.44	188.12		3	0.6808	3.875	0.3609	30.375	3.3191
75	AC Harblack	2052.32	313.03	20.922	2.3312	50.6276	1.4015	100.77	5.2883	37.4634	5.2248	3.4845	0.4113	50.0477	5.8612	19.5785	2.892		40.0095	6.3553	59.1043	13.5086	94.2301	11.4529	783.77	188.13		2.75	0.6808	3.75	0.3609	28.625	3.3191
76	PI 598312	1651.89	313.01	68.3807	2.337	38.9169	1.4015	88.4847	5.2931	37.7256	5.2248	2.4022	0.4113	50.2765	5.8729	18.5636	2.8769		34.4051	6.3986	45.6405	13.4837	22.915	11.5853	967.81	188.12		2.375	0.6808	4.125	0.3609	28.75	3.3191
77	ACUG 14-B1	2672.54	312.98	22.0899	2.3312	51.924	1.4015	102.26	5.2931	42.1829	5.2247	2.3772	0.4113	50.1355	5.8655	25.6478	2.8765		53.2125	6.3552	67.4018	13.4828	118.62	11.3869	1393.29	188.11		3	0.6808	4	0.3609	31.125	3.3191
78	LHX3073	2091.39	313.06	25.8359	2.3312	48.3768	1.4105	104.61	5.2932	36.5067	5.2248	4.1788	0.4113	56.483	5.873	20.0674	2.8775		37.5255	6.3567	66.3096	13.5086	80.4567	11.392	1042.9	188.12		1.5	0.6808	3.25	0.3609	21	3.3191
79	OAC Laser	1900.38	313.01	20.5427	2.3312	45.7923	1.4015	99.4325	5.2883	39.8396	5.2247	2.9873	0.4113	53.4982	5.8612	19.1033	2.8769		36.6837	6.3306	51.1496	13.4834	93.2907	11.3894	706.75	188.12		2.3066	0.7161	4.3193	0.4083	29.9606	3.6701
80	C9438-140	1711.34	315.91	24.1073	2.3312	51.5387	1.4015	101.46	5.2931	36.1611	5.2248	3.4842	0.4113	49.5529	5.8655	16.6965	2.9069		34.8037	6.3806	50.572	13.5324	70.3686	11.5136	594.24	191.27		2.25	0.6808	3.75	0.3609	26.25	3.3191
81	ACUG 12-D1	2126.59	315.95	61.2611	2.3408	47.1454	1.4047	95.9699	5.2931	36.6775	5.23	2.6432	0.4113	48.8373	5.8654	22.3528	2.9077		44.3467	6.3809	61.1589	13.5338	37.0072	11.6958	848.04	191.33		2.625	0.6808	3.375	0.3609	26	3.3191
82	Majesty	2098.27	313.05	57.2148	2.3427	47.2994	1.4047	97.6324	5.2882	38.7461	5.2247	2.9324	0.4113	50.4158	5.8654	20.622	2.8922		40.85	6.3818	53.4232	13.5085	34.9656	11.7439	703.85	191.28		3	0.6808	4.375	0.3609	32.875	3.3191
83	Cornell 2114-12w	1589.68	313.05	22.2058	2.3351	44.7135	1.4047	93.6352	5.2931	33.2026	5.2248	3.3222	0.4113	49.0843	5.8654	17.4578	2.8775		34.3519	6.3313	52.3069	13.4843	68.0138	11.5257	536.4	188.13		2.5512	0.7161	4.5019	0.4083	31.5025	3.6701
84	Corvette	1901.25	313.03	26.2906	2.3312	45.9689	1.4047	95.8751	5.2883	34.9191	5.2248	4.4993	0.4113	49.0772	5.8655	19.9224	2.8773		40.147	6.3557	62.8631	13.4841	70.9105	11.3909	522	188.12		3	0.6808	4.375	0.3609	32.875	3.3191
85	AC Hensall	1966.32	314.41	18.944	2.3331	47.6424	1.4048	110.08	5.3017	38.5573	5.2247	3.9394	0.4113	62.7972	5.873	17.8628	2.8914		31.8719	6.4244	54.986	13.5072	101.38	11.451	660.76	188.12		1.6087	0.7161	3.43	0.4083	23.0336	3.6701
86	Centralia	1559.35	315.93	22.1766	2.3312	46.2601	1.4015	98.4502	5.2882	33.968	5.2247	4.018	0.4113	52.1346	5.8612	15.9113	2.9073		31.4251	6.3804	47.2329	13.5598	69.1251	11.5162	417.79	191.29		2.5	0.6808	3.625	0.3609	27.5	3.3191
87	Harofleet	2099.32	313.01	19.7161	2.3312	46.2848	1.4015	92.2898	5.2883	34.5219	5.2247	3.2027	0.4113	45.9547	5.8612	22.7588	2.8768		47.0025	6.3302	68.8528	13.4834	106.58	11.3882	913.07	188.1		1.9764	0.7161	3.8276	0.4084	25.1044	3.6701
88	Othello	964.84	315.9	36.7408	2.3312	42.289	1.4048	83.9284	5.2883	33.0084	5.2248	3.3235	0.4113	41.5785	5.8655	11.6182	2.9068		24.1223	6.4244	30.2875	13.5326	26.0541	11.5139	347.53	188.11		3.5	0.6808	4.75	0.3609	36.75	3.3191
89	Aztec	1802.27	313.03	36.8407	2.3312	45.4236	1.4015	89.0451	5.2883	36.3975	5.2248	3.1031	0.4113	43.6629	5.8612	20.1418	2.877		42.1663	6.33	53.2946	13.4837	48.9302	11.391	586.91	188.12		3.3452	0.7161	4.4824	0.4083	34.6795	3.6697
90	Sanilac	1782.4	319.97	20.5749	2.3312	47.0966	1.4015	96.1354	5.2883	32.798	5.2248	3.2625	0.4113	48.9726	5.8612	18.5535	2.9491		36.8859	6.4522	57.95	13.6024	82.4734	11.8132	509.67	191.28		3.2894	0.7161	4.621	0.4084	35.8639	3.6701
91	Vax 4	2166.76	313.06	24.0417	2.3312	50.4096	1.4015	98.7107	5.2883	38.1742	5.2248	3.4205	0.4113	48.1844	5.8612	22.0704	2.8778		45.3555	6.3315	60.2184	13.4847	89.5752	11.3917	1378.11	188.12		1.125	0.6808	1.75	0.3609	13	3.3191
92	Harokent	1465.63	314.42	23.2219	2.3312	45.3007	1.4015	97.7944	5.2882	33.158	5.2248	3.8814	0.4113	52.6306	5.8612	15.6221	2.8914		30.5084	6.3542	49.3068	13.5077	63.5673	11.4506	1085.34	191.29		2.7426	0.7161	4.4383	0.4084	32.7847	3.6701
93	OAC Redstar	1657.49	314.47	52.7614	2.3331	43.2167	1.4015	96.7644	5.2882	38.3809	5.2248	2.6611	0.4113	53.8289	5.8612	16.9755	2.8921		31.3719	6.3562	45.3331	13.5085	32.3964	11.4545	649.39	188.12		2.875	0.6808	4.25	0.3609	31.625	3.3191
94	Pompadour 1014	1739.75	313.03	38.5455	2.3331	44.9775	1.4047	108.38	5.2882	40.9844	5.2248	2.6878	0.4113	63.2909	5.8655	16.3306	2.8772		28.4305	6.3303	43.7405	13.4836	43.8292	11.453	538.12	188.1		1.5	0.6808	2.875	0.3609	19.375	3.3191
95	Saginaw	1729.73	313.01	20.2858	2.3312	46.8974	1.4014	96.6435	5.2931	34.5387	5.23	4.2725	0.4113	49.6237	5.8654	17.8508	2.877		35.5036	6.3547	55.9391	13.5081	84.3232	11.3882	569.01	188.13		3.125	0.6808	4.5	0.3609	34.375	3.3191
96	Bat 93	1715.39	313.06	20.5692	2.3312	55.4164	1.4015	109.31	5.2883	36.134	5.2248	4.62	0.4113	53.9099	5.8612	15.6301	2.8773		32.2617	6.3312	49.5032	13.4839	78.9212	11.3926	723.54	188.12		1.375	0.6808	2.25	0.3609	16.5	3.3191
97	Michelite	1903.95	312.99	20.7042	2.3312	50.7109	1.4015	101.64	5.2932	32.6757	5.23	4.1807	0.4113	50.9163	5.8655	18.5393	2.8918		39.6949	6.3808	64.6229	13.5755	92.4508	11.5152	534.54	188.13		3.25	0.6808	4.625	0.3609	35.375	3.3191
98	Prim	1312.48	314.53	27.9124	2.3331	38.8233	1.4015	86.8521	5.2883	30.3051	5.2248	2.6059	0.4113	47.9489	5.8612	14.9482	2.8925		27.3531	6.357	45.6182	13.5089	47.152	11.5242	792.89	188.13		3.034	0.7161	4.645	0.4084	34.3297	3.6701
99	Montcalm	1648.87	313	49.8418	2.3312	42.2975	1.4048	97.0591	5.2933	38.0589	5.2248	2.6775	0.4113	54.7995	5.8699	16.7532	2.8769		31.0698	6.3812	45.5136	13.4835	32.5633	11.3883	687.53	188.12		2.5	0.6808	4.25	0.3609	29.75	3.3191
100	PI 207210	1141.22	314.45	35.9657	2.3312	44.7495	1.4015	88.2976	5.2883	29.4573	5.2248	3.9148	0.4113	43.6759	5.8612	13.1196	2.8918		28.0183	6.3558	47.3712	13.5326	30.6552	11.4504	797.34	188.11		3.25	0.6808	4.625	0.3609	34.875	3.3191
101	OAC Seaforth	1724.99	314.44	19.3213	2.3331	45.3107	1.4016	91.2921	5.2883	33.2147	5.2248	2.8888	0.4113	45.7968	5.8655	18.5345	2.9074		37.4995	6.3816	56.2285	13.5331	86.8313	11.5168	624.84	188.12		3.25	0.6808	4.375	0.3609	34	3.3191
102	OAC Rosito	2509.44	312.98	23.7358	2.3312	52.1872	1.4105	106.7	5.2932	41.4329	5.2248	2.957	0.4113	53.0661	5.8893	23.5821	2.8765		48.1006	6.4828	64.9409	13.4827	105.51	11.386	999.99	188.11		2.375	0.6808	3.5	0.3609	25.875	3.3191
103	OAC Lyrik	1531.4	314.44	57.6058	2.3331	38.8212	1.4015	87.5513	5.2882	34.8081	5.2247	2.3635	0.4113	48.5553	5.8612	17.3728	2.8917		31.4536	6.3548	44.4419	13.5074	24.6151	11.5142	671.68	188.1		3.75	0.6808	4.75	0.3609	38.25	3.3191
104	Seafarer	1543.42	318.32	20.0745	2.3331	45.96	1.4047	95.5868	5.2931	29.9541	5.2247	3.2476	0.4113	50.7502	5.8729	16.5147	2.9324		32.7679	6.4244	51.5087	13.6036	78.2947	11.769	666.83	194.68		2.75	0.6808	4.125	0.3609	31.5	3.3191
105	C8184	1507.81	312.99	48.1765	2.3331	39.9147	1.4015	92.7496	5.2883	35.4267	5.2247	2.7332	0.4113	53.0488	5.8612	16.2745	2.8767		29.0919	6.33	45.1117	13.4831	33.9254	11.4511	570.4	191.26		2.25	0.6808	4	0.3609	28	3.3191
106	Silver cloud	1629.11	313.02	57.1995	2.3389	42.6013	1.4047	101.35	5.2883	41.8556	5.2248	2.2314	0.4113	58.845	5.8612	16.1481	2.8768		28.4667	6.3299	40.7033	13.4835	27.1946	11.6299	552.69	188.14		2.5	0.6808	3.125	0.3609	24.5	3.3191
107	SVMTH	1660.81	313.01	50.5244	2.3312	40.3533	1.4015	87.6491	5.2883	33.6214	5.2248	2.8177	0.4113	47.2435	5.8612	18.8794	2.8768		35.3679	6.3303	50.1648	13.4834	33.6771	11.3884	879.84	191.29		2.75	0.6808	4	0.3609	30	3.3191
108	XAN 159	1797.44	313.05	25.3998	2.3312	42.8493	1.4048	106.58	5.2883	34.3416	5.2248	4.2377	0.4113	63.8927	5.8655	17.0333	2.8774		28.8608	6.3564	54.5014	13.5083	67.9345	11.4535	718.75	188.11		3.25	0.6808	4.25	0.3609	33.625	3.3191
109	Midland	1469.13	313	17.3947	2.3312	46.3786	1.4015	89.5631	5.2883	30.8754	5.23	2.7562	0.4113	43.1149	5.8612	16.4519	2.8767		34.996	6.3302	47.5214	13.5328	76.4751	11.5149	662.62	188.11		2.8829	0.7161	4.621	0.4084	33.5595	3.6701
110	ACUG 12-C2	2008.75	313.02	56.3326	2.3331	43.4253	1.4016	94.8331	5.2883	37.5888	5.2248	1.8851	0.4113	51.5096	5.8612	21.0645	2.8769		39.1794	6.3309	56.5636	13.4834	34.7837	11.451	1397.67	188.11		2.625	0.6808	4.25	0.3609	30.375	3.3191
111	CDC Blackcomb	1746.97	314.43	20.0885	2.3312	48.0625	1.4015	88.7959	5.2883	35.5863	5.2248	2.6826	0.4113	40.6681	5.8612	18.3782	2.9154		43.1307	6.3559	50.0413	13.508	81.301	11.6247	838.99	188.1		3	0.6808	4.25	0.3609	32.25	3.3191
112	CDC Marmot	1114.85	316	34.9482	2.3312	41.1894	1.4015	79.8342	5.2883	29.2099	5.2248	2.7967	0.4113	38.5766	5.8612	13.8655	2.9079		28.6544	6.382	40.7482	13.5342	31.7445	11.5185	464.61	191.3		2.875	0.6808	4.25	0.3609	31.375	3.3191
113	CDC Sol	1561.8	315.95	42.154	2.3351	40.0358	1.4047	87.339	5.2932	33.8519	5.2248	2.6599	0.4113	46.7219	5.8699	17.7627	2.9075		32.9776	6.4082	48.7308	13.5333	35.0741	11.5813	741.65	191.28		3.3066	0.7161	4.1366	0.4083	33.8053	3.6701
114	CDC WM-2	1355.38	315.93	34.5537	2.3312	42.2094	1.4015	87.523	5.2931	33.321	5.2247	2.8698	0.4113	45.2268	5.8655	15.6516	2.9074		31.5951	6.4086	42.8265	13.5333	39.615	11.5176	534.44	188.11		1.8143	0.7161	3.3947	0.4083	23.5302	3.6697
115	Island	1445.2	314.44	33.2473	2.3312	41.3176	1.4048	80.9175	5.2931	36.0344	5.2248	2.6251	0.4113	39.7238	5.8655	17.3027	2.8917		36.4564	6.397	45.6458	13.5079	42.8049	11.4505	689.43	188.1		4.125	0.6808	4.625	0.3609	39	3.3191
116	Resolute	1687.81	313	36.21	2.3351	42.5744	1.4016	89.8921	5.2883	36.08	5.2247	2.8709	0.4113	47.449	5.8612	18.8805	2.8768		37.3744	6.33	51.2473	13.4831	45.4863	11.5147	727.02	188.14		2.9001	0.7161	3.4152	0.4083	27.6623	3.6701
117	OAC Spark	1311.31	314.41	16.9979	2.3312	46.808	1.4015	85.1728	5.2883	32.9401	5.2248	2.6709	0.4113	38.5689	5.8612	15.476	2.8913		34.8367	6.3547	42.7244	13.5076	75.6614	11.449	567.02	188.11		2.8829	0.7161	4.621	0.4084	33.5595	3.6701
118	Eldorado	2624.76	313.02	43.0093	2.3312	47.667	1.4015	104.39	5.2883	45.4241	5.2248	2.7898	0.4113	56.8099	5.8612	25.3762	2.8769		48.4055	6.3305	61.9969	13.4832	61.1461	11.389	866.06	188.11		2	0.6808	3.25	0.3609	22.75	3.3191
119	Snowdon	1652.28	314.44	53.565	2.3331	39.9625	1.4015	87.0439	5.2882	34.4582	5.2248	2.0051	0.4113	47.0084	5.8612	19.0184	2.8918		36.1483	6.355	50.0895	13.5081	30.1082	11.5163	750.88	191.27		1.9799	0.8347	3.9782	0.5188	26.8004	4.6473
120	Lariat	2837.06	313.04	39.5024	2.3312	50.7214	1.4104	104.18	5.2883	44.0557	5.2248	2.9404	0.4113	53.8285	5.8729	27.1904	2.8772		54.916	6.397	68.8834	13.4839	70.4048	11.3893	512.64	188.12		2.5	0.6808	4.5	0.3609	31.875	3.3191
121	Windbreaker	2361.03	313.01	39.146	2.3312	47.5591	1.4015	108.57	5.2982	38.988	5.2247	3.7734	0.4113	61.2441	5.8699	21.69	2.8767		40.3122	6.3814	64.805	13.4833	59.9345	11.3887	472.24	188.12		2.75	0.6808	3.75	0.3609	29.25	3.3191
	Avg	2015.99		31.2854		46.3333		99.4464		38.4151		2.97172		53.0509		20.1579			38.918		55.6669		76.5176		817.515			2.43792		3.76083		27.6721
	Max	2837.06		68.3807		55.4164		113.05		47.0882		4.62		65.5536		28.2912			54.916		71.8022		143		1943.37			4.125		5		39
	Min	964.84		16.9979		38.8212		79.8342		29.2099		1.6762		38.5689		11.6182			24.1223		30.2875		22.915		281.71			0.875		1.5		11
	Difference	1872.22		51.3828		16.5952		33.2158		17.8783		2.9438		26.9847		16.673			30.7937		41.5147		120.085	0	1661.66	0		3.25	0	3.5	0	28
