# Supplementary material for: Mapping yield and yield-related traits using diverse common bean germplasm
Source: Front Genet. 2024 Jan 3;14:1246904. doi: 10.3389/fgene.2023.1246904 (PMC10791882; doi:10.3389/fgene.2023.1246904)
Supplement: Supplementary file 19 [file Table7.XLSX]

## Sheet: Eigenvectors_PCs
Supplemetary Table S7 | Eigenvectprs and principal components (PCs) for 15 traits analyzed in the 121 AYD_AM collection of common beans in four Ontario location/year environments.
Eigenvectors	PC1	PC2	PC3	PC4	PC5	PC6	PC7	PC8	PC9	PC10	PC11	PC12	PC13	PC14	PC15
YD	0.345792	0.200983	-0.075348	0.147271	-0.124553	-0.036167	-0.045974	0.00502	0.01357	0.106724	-0.294363	-0.636383	-0.529905	0.070867	0.068397
SW	-0.208272	0.108622	-0.417341	0.377217	-0.289926	-0.041527	0.393518	0.010101	-0.147559	0.55964	0.211236	0.08313	0.000815	0.03123	-0.011807
DF	0.283695	0.039269	0.292941	-0.210105	0.146229	-0.289737	0.574226	-0.129606	-0.398875	0.008816	0.030908	-0.071817	0.152544	0.065067	0.378626
DM	0.321782	-0.15213	0.107225	0.323072	0.263408	0.014063	0.161718	-0.110734	-0.269323	-0.013513	-0.100085	0.076022	-0.012682	-0.163893	-0.730691
PH	0.289957	0.072795	-0.251283	0.170889	0.280498	-0.470317	0.119453	0.185951	0.517751	-0.202953	0.399707	0.011595	-0.003814	0.01933	-0.003354
HR	0.067012	-0.164955	0.545571	0.192415	-0.294959	0.285629	0.387566	0.207808	0.511916	0.079809	-0.049082	0.004535	0.024719	-0.013393	0.002049
RP	0.226108	-0.23703	-0.067178	0.598263	0.252943	0.227108	-0.192153	-0.075328	-0.078425	-0.030246	-0.157415	0.238632	0.047879	0.100703	0.520464
YGD	0.303427	0.301356	-0.151628	0.055016	-0.244545	-0.019243	-0.125117	0.039114	0.075839	0.024969	-0.291362	-0.159459	0.752799	-0.17179	-0.02882
SGR	0.290165	0.340762	-0.048611	-0.144191	-0.259663	-0.121084	0.034308	0.034153	0.040742	-0.038278	-0.326134	0.697307	-0.304642	0.058421	-0.012475
YDH	0.30406	0.228126	0.084915	0.086354	-0.370273	0.332575	-0.125038	-0.122654	-0.230903	-0.307817	0.639477	-0.007687	-0.035889	0.063253	-0.010272
SN	0.318628	0.003249	0.264589	-0.200835	0.175495	-0.025219	-0.390058	-0.007729	0.076341	0.72545	0.255008	0.084439	0.014762	-0.001017	-0.000434
YDHR	0.141009	0.206552	-0.342009	-0.310153	0.415232	0.656762	0.309012	0.043333	0.141427	0.054267	-0.008685	-0.00818	-0.006816	-0.003826	0.004108
CBB_R1	-0.182442	0.42104	0.229171	0.18631	0.217011	0.01739	-0.062451	0.651668	-0.256161	-0.021158	0.042838	0.015197	-0.072731	-0.380172	0.091043
CBB_R2	-0.216716	0.408519	0.183869	0.167413	0.14493	-0.023082	0.026102	-0.664259	0.238901	0.011762	0.016238	0.018212	-0.076237	-0.435087	0.089066
CBB_AUDPC	-0.207266	0.434301	0.227297	0.181137	0.210615	-0.004131	-0.032586	-0.042275	0.029685	0.00554	-0.058429	-0.024193	0.143821	0.762523	-0.1723
Lighthouse	2.58708	-2.59982	-1.29129	-1.51401	0.06846	0.04429	0.28299	-0.38241	-0.54617	0.01207	-0.15289	0.0917	0.01442	0.01656	-0.02086
ACUG 14-3	3.99829	-1.44711	-1.61316	-0.32384	-0.37381	-0.96878	-0.37865	0.10839	1.08133	-0.00072	-0.0046	-0.04842	0.00957	0.06716	-0.011
ACUG 13-1	2.75223	-3.51594	-1.5057	-1.33031	-0.78485	0.08351	-0.61577	0.56977	-0.16915	0.05365	0.131	0.04123	0.01055	0.07359	-0.00388
Mist	3.70164	-2.33343	-0.68347	-1.153	-1.27696	-0.44025	-0.21782	-0.07964	-0.29044	0.26882	-0.01663	-0.17173	-0.00509	0.04331	0.0297
ACUG 13-3	3.64038	2.06215	-0.82588	-0.01761	0.37832	0.87438	-0.82296	0.02034	0.32654	0.11731	-0.06949	-0.06077	-0.03945	-0.00334	0.0284
ACUG 14-6	1.44111	-0.89875	-0.79958	0.19508	1.58378	0.26116	-0.46272	0.52834	-0.54248	-0.18653	-0.00728	0.18914	0.01056	-0.02222	0.04198
08072	3.60456	2.97752	0.07873	-0.24919	0.87912	-0.15356	-0.16563	0.02012	0.09905	0.17566	0.17548	-0.04838	-0.04241	0.05207	0.03626
ACUG 12-3	2.44323	0.92301	-0.78536	-0.30325	-0.02037	0.70704	-1.08389	0.32663	0.31974	0.12466	-0.14122	-0.14896	0.01777	-0.04814	-0.07633
BJ 64	0.09074	-0.58339	-0.32948	2.21365	-2.26155	0.58282	-0.78601	0.11748	0.06023	-0.23969	-0.1315	-0.22935	-0.05236	-0.03945	-0.00079
ACUG 14-7	4.58801	-0.56975	0.0642	0.31302	-0.70968	0.3036	-0.13443	0.6365	0.4534	0.35729	-0.08269	-0.06701	-0.0628	-0.06018	-0.0012
ACUG 14-4	1.90274	-1.29396	-1.08324	-0.27502	0.40924	0.30055	-0.95988	0.05035	0.00738	-0.04951	0.05636	-0.09082	-0.01826	0.063	0.04035
HMS Medalist	1.60846	0.64594	1.15995	0.22468	0.94981	-1.34158	0.05942	0.48148	-0.17001	-0.01439	0.15421	-0.15673	0.14536	-0.03946	0.01129
Domino	4.9187	2.09266	-0.58738	-0.82973	0.30086	-0.61564	0.57767	-0.01124	0.70831	0.18838	0.00376	0.01822	0.0916	-0.06346	0.02907
ob1723-06	2.81227	0.15134	2.55289	1.15309	-0.75571	-0.99853	-0.51653	-0.60381	-0.3984	0.26885	0.18897	0.03574	0.01447	0.00398	0.01799
Apex	2.67952	-2.4185	-1.17348	0.49694	0.41638	0.52278	-0.07012	0.10274	0.12533	-0.27978	0.06314	-0.04363	-0.01341	0.0911	-0.02492
T9905	3.20865	0.4186	1.01424	0.4295	-0.68546	-0.71739	0.3152	0.46704	0.43454	0.07357	-0.05771	-0.1104	-0.00306	-0.0792	0.0181
OAC Rexeter	3.5179	-2.85537	-1.36778	-1.22435	-0.81175	0.1701	-0.37105	0.71121	0.21821	0.23864	-0.13417	0.11119	-0.03402	-0.00128	-0.03064
Indi	0.36234	0.64413	0.2529	-0.82325	2.22387	-0.70478	0.39626	-0.008	-0.43533	-0.10758	0.15933	0.01605	0.01622	0.03963	-0.00299
Merlin	0.71275	0.15686	0.47006	-0.24445	1.72822	-0.66627	0.20977	-0.57747	-0.45759	-0.00892	-0.10727	-0.01014	0.06918	-0.0269	0.00124
Vigilant	2.10409	2.43978	0.64516	-0.32675	1.14762	-1.22737	-0.29692	-0.18161	-0.49878	0.22682	-0.04214	0.00096	0.10314	0.01939	0.01831
ACUG 14-1	1.43651	-1.95501	-1.84947	-1.27772	0.3964	0.07229	-0.38355	-0.34036	0.47707	-0.09245	-0.14323	0.16087	0.00676	-0.02418	-0.00814
Fathom	2.93339	-0.9379	-0.67838	-0.69287	-1.33681	0.69839	-0.53059	-0.4452	0.00157	-0.2465	-0.01486	0.19442	-0.09851	0.08127	0.0041
T9903	0.66194	1.13682	0.90551	-0.56989	-0.51707	-0.35893	-0.09761	0.10596	-0.24641	-0.26573	0.10408	0.13022	0.0068	0.06502	-0.0494
ACUG 13-C1	-1.95407	0.09969	-1.91727	0.10534	-0.66598	-0.03032	-0.12239	0.24545	-0.28209	0.04678	0.0885	0.04901	0.04053	-0.03231	0.04162
ICB-10	1.72263	0.87827	0.07129	-0.846	-0.19362	-0.16371	0.10677	0.0763	-0.6564	-0.08771	-0.07698	-0.0415	0.05823	-0.03983	0.0088
ACUG 14-5	0.7799	-1.81012	0.0367	-1.01319	-0.36097	-0.68564	-0.29464	0.10295	-0.19351	-0.05507	0.04486	-0.0473	0.01308	-0.04453	-0.01946
OAC Silvercreek	1.34803	-1.66673	0.37673	1.1263	0.93029	0.09998	-0.36619	0.07362	0.41356	-0.13366	0.21336	0.04546	-0.00119	-0.03533	-0.02599
HR200	3.66933	-3.13472	-0.2776	1.33149	-0.31282	-0.5983	-1.17679	0.12235	-0.67705	-0.08949	0.12559	-0.25427	0.0271	0.01187	0.01772
OAC Inferno	0.34159	2.06099	-1.51621	1.81742	-1.03947	0.03387	0.46168	0.67354	0.5409	-0.00785	-0.06737	-0.02004	0.10656	0.00012	0.0032
ACUG 14-2	1.07672	1.36386	1.62131	0.43223	1.14679	-0.30716	-0.14653	0.75648	-0.09109	0.40117	-0.20441	-0.16545	-0.04922	0.09756	-0.00344
Nautica	4.98011	2.58619	-0.70278	-0.9116	1.03708	0.89611	-0.11341	0.00996	-0.7514	0.39766	-0.03508	0.0048	0.0298	-0.02523	-0.11506
AC Litekid	-0.7006	0.48776	-2.2176	0.98267	0.85157	-0.175	0.08699	0.166	0.0854	-0.16564	-0.13934	0.10947	-0.02325	-0.04203	-0.0476
Lightning	0.36906	-0.80305	-1.08016	-0.72968	1.67953	0.02864	-0.40681	-0.38559	0.13911	-0.16511	0.21354	0.0284	-0.02553	-0.04439	0.01602
Bolt	1.07254	1.92647	-1.79321	-1.29035	1.84317	0.53093	-0.07081	-0.17006	0.71829	-0.23855	-0.00517	0.12527	0.01606	-0.00352	0.00421
OAC Rex	1.32249	-3.54997	-0.76589	-0.59074	0.36181	-0.58654	-0.51286	0.75498	-0.08236	0.10148	-0.05168	-0.07611	-0.00595	-0.04284	0.02526
OAC Thunder	-1.24295	-2.35717	0.72983	-0.22561	0.67997	-0.43559	0.03155	0.50272	0.08518	-0.16585	-0.02422	-0.11558	-0.06373	0.00179	0.00092
PI 432687	-1.31944	0.15361	-2.37723	0.87331	0.06716	-0.36933	-0.16158	-0.46796	-0.2864	0.02465	-0.02106	0.04488	-0.0026	-0.0284	-0.01338
SWX2085	0.51239	-1.81786	1.18892	1.01204	0.89963	0.41079	0.32188	-0.12123	0.39407	0.03782	-0.13675	0.06494	-0.09751	-0.05965	0.01471
OAC Gryphon	1.17182	-0.41936	2.01098	0.83353	-0.11738	0.29963	-0.38047	-0.07583	0.30171	0.21342	0.15117	0.03617	0.0201	0.03534	-0.00014
BJ 63	2.47746	0.94385	1.76525	0.19789	-1.03967	-0.37247	0.67424	-0.46117	0.42967	-0.05759	0.0894	0.00651	0.00789	-0.03039	0.00936
SCX2098	3.1417	-0.50282	1.68574	0.8635	-1.47143	-0.59979	0.21921	-0.33595	0.14242	-0.00278	-0.00702	0.02602	-0.0475	-0.00642	0.00116
Vista	3.48171	1.2772	0.94739	0.31334	-0.50695	-0.91313	-0.31116	-0.92271	0.49534	0.15185	0.1389	-0.08768	-0.00293	-0.00455	0.01169
Yeti	-1.53785	-0.56495	-1.6536	-0.01405	0.74964	1.21898	1.55576	-0.2174	0.16431	0.07336	0.0344	-0.0463	-0.01303	0.02376	0.00496
PI 414807	-1.49897	-0.53722	-1.31859	-0.21528	-0.00279	-0.26161	1.39958	-1.14949	-0.0003	0.16056	-0.02845	-0.14363	-0.08501	0.05006	-0.00886
AC Compass	1.15276	-0.73897	2.01712	0.996	-0.21222	0.81202	-0.92724	0.04945	0.38496	0.35145	0.1867	0.1109	-0.07438	0.00536	-0.01541
Dynasty	-2.59497	0.41238	-1.52704	1.19831	0.52455	-0.51224	0.57171	0.36284	-0.02525	0.1299	0.19512	0.11345	0.01692	0.01181	-0.01683
Cran 74	-0.63157	0.9987	-1.48896	0.91998	0.06341	0.42683	-0.13302	0.20509	-0.48501	-0.22844	0.01035	-0.12918	-0.00265	0.0087	0.01024
AC Mast	1.73206	-0.5944	0.33349	0.11358	0.25667	0.53473	-0.57457	-0.04254	-0.28167	-0.06127	0.15953	0.13261	-0.04041	-0.07177	0.02193
Etna	-4.39037	0.4897	-0.55839	0.23288	-0.04927	-0.14598	-0.11252	-0.62116	0.18774	0.17124	0.14216	-0.18541	-0.08623	0.0208	-0.0014
HR177	-0.07497	-0.21209	0.28836	0.57193	2.22555	-0.48794	-0.23897	-0.27906	0.49098	-0.00321	-0.13484	-0.11464	0.02005	0.04254	-0.00227
Pink Panther	-2.54276	1.50679	-1.6816	0.99586	-1.25594	-0.55951	-0.9006	-0.05602	-0.08552	0.05688	-0.05122	0.03206	0.13148	-0.02532	-0.00656
ACUG 14-C1	-2.43104	0.38702	-1.27079	0.70161	-0.24767	0.07207	0.1216	-0.26515	-0.2257	0.07184	0.09171	0.01099	0.00693	-0.0269	0.00016
OAC Rico	1.06692	-1.03261	1.95642	1.36368	0.62714	0.50241	-0.24105	-0.11381	0.27767	0.20531	-0.03117	0.24783	-0.04192	-0.00596	-0.00885
Jalo EEP558	2.64644	5.10489	-2.408	-1.05682	0.80385	1.83782	0.15924	0.27034	0.31732	-0.36256	-0.04833	-0.09961	0.0462	0.01953	0.01467
LHX3126	0.71026	1.38864	0.15762	0.62182	0.67286	1.94952	-0.23318	-0.62646	-0.86	-0.17571	-0.17829	-0.14609	-0.00863	-0.11448	0.03071
OAC Racer	-3.69336	-0.74178	-0.2163	0.77764	-1.38511	0.30005	-0.14845	0.08912	-0.11802	0.29816	0.03427	0.01972	0.035	-0.08225	0
AC Trident	3.02693	0.28489	0.14241	0.10009	0.63365	-0.23866	0.01946	0.08277	0.3039	0.37273	-0.50011	0.13558	-0.06246	-0.03372	0.01811
Ex Rico_23	-0.3864	-2.13338	1.69174	0.421	0.22577	-0.04032	0.11452	-0.32788	0.00998	-0.07646	-0.01255	0.04072	0.03942	-0.08857	0.00511
Red Rider	-1.26439	2.14017	-1.72073	1.24306	-0.94319	0.04112	-0.658	0.0055	-0.85805	-0.12221	-0.0641	0.16659	0.01518	0.00933	-0.01809
AC Cruiser	0.70025	-0.5454	1.31466	1.17845	1.76614	0.22583	-0.19441	1.41344	-0.31265	-0.08418	0.16846	0.05512	0.05748	0.06219	-0.00768
Crestwood	2.04964	-0.2837	1.86326	1.34198	-0.18888	0.90283	-0.27309	-0.07504	0.02229	0.2	-0.09084	-0.0041	0.01198	0.05251	-0.0174
Harohawk	0.55829	-2.31105	-0.7019	-1.73437	0.60721	-1.04772	0.24057	-0.80607	-0.15483	-0.07811	0.10841	0.0706	0.12548	-0.015	-0.02113
EMP 419	3.1868	1.87988	1.16103	0.58227	-0.42872	0.78497	0.62371	0.00979	0.04466	-0.04545	0.00055	-0.11283	-0.02735	0.00775	0.01998
Red Hawk	-3.71138	0.16603	-1.52697	-0.10259	1.12119	0.58572	0.33081	0.26259	-0.20001	-0.02583	0.07324	0.00126	-0.03303	0.02021	0.01105
T-39	2.72782	2.08302	1.96051	0.04306	-0.77576	-0.00436	0.52219	0.30947	0.02694	-0.01116	0.1732	0.15224	0.04108	0.01363	0.00403
ACUG 13-B4	2.66975	-2.32604	-1.95895	-0.86308	0.08241	0.36251	-0.47865	0.00693	-0.19004	-0.22978	0.24189	-0.04131	-0.08445	-0.00768	0.01388
Ica Pijao	0.98713	1.24399	0.92915	-0.3446	1.2229	-0.71572	0.2408	0.16109	0.01247	0.08858	0.06456	-0.01199	-0.01124	-0.00121	-0.01636
OAC Speedvale	-0.29207	-0.93282	0.32124	-0.46425	0.23269	-0.61843	-0.40386	-0.56774	0.53244	-0.07642	-0.00344	-0.05591	0.04423	0.08536	-0.01732
GTS 104	-2.4163	1.0532	-0.78125	1.27182	0.59417	-0.33186	0.17024	-0.47653	0.38137	0.01421	0.05861	0.0046	0.02162	-0.02028	-0.0055
Merlot	1.46594	2.5069	-1.12008	-0.31306	0.15455	-0.96416	0.8418	-0.20205	0.86625	-0.36845	0.03359	-0.11138	0.04125	-0.00474	0.00196
AC Calmont	-2.1438	-0.75537	-1.24777	1.05332	0.26596	0.00145	0.46503	-0.52081	-0.09499	0.07999	-0.01474	-0.1511	-0.13203	-0.0591	-0.05995
AC Elk	-3.78434	1.96087	-1.25383	0.6	-0.31333	-0.05561	-0.56969	-0.28659	0.33397	0.23576	-0.03504	0.0088	0.06467	-0.00761	-0.01105
Montecarlo 15059	-0.81688	-0.42492	-3.95069	-0.08516	-0.62208	0.35814	-0.11934	-0.7055	0.11301	-0.02578	0.12997	-0.05318	0.03011	0.03809	-0.00285
Zorro	3.49167	2.73884	0.71347	-0.32985	-0.31558	-0.81636	-0.18496	0.15631	-0.65939	0.04915	0.05404	-0.00206	-0.0152	-0.02465	0.03336
AC Harblack	0.56936	0.26794	1.56364	-0.62756	-0.01417	-0.04241	0.45619	0.23105	-0.26556	-0.02656	0.19226	-0.1335	-0.08364	-0.02661	0.01949
PI 598312	-3.41278	0.23119	-2.67343	0.47541	-0.48323	0.25828	0.46941	0.00425	0.58711	0.6123	0.13042	0.16546	0.00218	0.01933	0.0639
ACUG 14-B1	3.26398	3.34218	-0.35492	-1.22044	0.70925	0.24998	0.22693	0.15861	-0.29596	0.10979	-0.02957	0.00556	-0.12526	0.00105	0.01236
LHX3073	1.77089	-1.57113	0.65778	-0.06109	-0.86407	1.793	0.95982	-0.42781	0.27682	-0.20617	0.31722	-0.12831	0.03915	-0.00087	0.03434
OAC Laser	-0.31296	-0.16112	0.69191	-0.00761	0.79185	-0.51281	-0.53871	-0.54876	0.68606	-0.00455	0.02744	0.02598	0.03081	-0.00167	-0.01753
9438-140	-0.70937	-1.28186	1.5799	-0.67321	0.09033	-0.63367	1.0472	-0.29742	-0.44433	-0.14104	0.02361	-0.06155	-0.00567	-0.07447	-0.02547
ACUG 12-D1	-0.40662	1.03751	-1.54804	0.08254	-1.78637	-0.0418	1.11066	0.44744	-1.06223	0.21551	0.06786	0.10026	0.04242	-0.02218	0.00472
Majesty	-1.35161	1.48993	-0.46466	1.07988	-0.59085	-0.7183	1.23128	0.03761	-0.30455	0.18698	-0.14536	-0.04908	-0.07647	0.04249	0.00631
Cornell 2114-12w	-2.33702	-0.2139	1.62618	-0.44896	-0.342	0.08205	-0.49113	-0.60353	0.12727	-0.21619	-0.10111	0.04606	0.09248	-0.03212	0.00751
Corvette	-0.93022	0.78005	2.63286	0.40518	-1.51706	0.53863	0.26794	0.23055	0.6577	-0.27937	0.15762	0.07272	0.03262	-0.01775	-0.08504
AC Hensall	1.3506	-2.7669	1.33126	1.15224	0.60899	0.4987	0.00613	-0.58598	0.32168	0.11399	0.03723	-0.01075	0.0428	0.03725	0.02663
Centralia	-1.86102	-1.95099	2.13847	0.04218	-0.268	-0.08204	0.15437	0.28877	0.14707	-0.02642	-0.27868	0.04033	0.03971	-0.01871	-0.00617
Harofleet	0.93495	0.93558	0.6059	-1.99584	-1.80461	0.87599	-0.67527	-0.51737	0.18701	0.03862	0.25824	0.16319	0.01757	-0.08927	0.01799
Othello	-6.84458	-0.58486	1.69963	-0.60711	0.56097	-1.12366	0.34762	0.56515	0.62023	0.11029	-0.09459	-0.13082	-0.03855	-0.03046	0.002
Aztec	-2.3907	1.89953	0.80162	-0.49881	-0.96813	-0.74209	0.18061	0.46386	0.20368	-0.23186	-0.10979	0.1284	0.03277	-0.02504	0.00469
Sanilac	-1.74794	1.0654	2.42453	-0.15917	-0.17037	0.0234	-0.59452	-0.24943	-0.61068	-0.13394	0.01731	-0.04771	0.05981	0.05573	-0.02238
Vax 4	2.83063	-1.78701	-1.26761	-2.88697	-1.22475	1.18162	1.32692	0.8259	0.1284	0.06477	-0.12202	-0.01934	0.05744	0.03491	0.0039
Harokent	-2.29677	-0.49797	1.60363	-0.25341	1.10163	1.7776	0.69624	-0.23737	0.49555	-0.03701	-0.13856	0.11068	0.08861	0.04518	-0.00974
OAC Redstar	-2.89159	-0.19433	-0.74117	1.30816	0.49857	-0.54808	0.42091	0.05643	-0.0893	0.11135	0.10774	0.03704	-0.01773	0.00879	0.02212
Pompadour 1014	-0.32716	-3.7392	-1.314	1.6139	0.86892	-0.80579	0.21137	-0.20255	-0.31622	-0.33558	-0.14616	0.0989	0.00188	-0.02529	-0.01833
Saginaw	-1.52879	0.35039	2.98688	0.10533	-0.26936	0.39443	0.14337	0.1434	0.51458	-0.00272	0.12341	-0.02052	0.06669	0.0123	-0.01712
Bat 93	1.21655	-4.17924	1.92618	-0.84832	-0.17202	0.15089	2.40588	0.36065	-0.39699	0.08589	-0.12778	-0.08061	0.10162	0.02581	-0.00672
Michelite	-0.46431	1.0088	3.58926	0.32799	-0.54942	0.52939	0.37148	-0.31764	-0.61731	-0.02605	0.19938	0.15682	-0.07396	0.05987	-0.01473
Prim	-4.8662	-0.02701	0.47711	-0.73532	0.52983	1.04784	-1.16544	-0.27182	0.02255	-0.13468	-0.10949	-0.16379	-0.04879	-0.01465	0.00555
Montcalm	-2.72891	-0.66899	-0.92598	1.18874	0.44228	-0.27818	0.26783	-0.29803	0.12541	0.01925	0.03629	0.07524	-0.07924	-0.02159	0.00427
PI 207210	-5.05031	-0.09688	2.01234	-0.83331	-0.13474	1.19645	1.13657	0.13655	0.03382	-0.06612	0.24522	-0.01338	-0.05355	0.00108	0.01294
OAC Seaforth	-2.05973	1.13336	1.68233	-1.10152	-0.19449	0.01115	-0.97828	0.07019	-0.37274	-0.06909	0.14168	-0.05436	-0.01234	-0.0082	-0.00582
OAC Rosito	3.11231	1.01383	0.18715	-0.43952	0.01074	-0.21775	0.51122	0.00769	-0.40306	-0.03633	-0.00607	-0.00227	-0.09766	-0.0534	-0.11855
OAC Lyrik	-5.02086	1.51607	-0.72289	0.93742	0.15894	-0.11982	-0.38114	0.5088	-0.10932	0.32385	-0.00741	-0.02955	0.03287	0.05278	-0.03144
Seafarer	-2.31679	-0.57372	1.90115	-0.71969	0.11598	0.78872	-0.48637	-0.34575	-0.70646	0.11815	-0.33503	0.07015	0.08967	0.08442	0.08955
8184	-3.461	-1.34044	-0.87511	0.70039	-0.27407	-0.07011	-0.32166	-0.27524	0.17844	0.11066	0.03567	0.02046	0.00168	0.03275	0.00833
Silver cloud	-2.16316	-2.13753	-2.10532	1.82481	0.86843	-1.2529	0.29986	0.70932	-0.40486	0.03113	0.22715	0.13159	-0.04163	-0.02364	0.01149
SVMTH	-3.29314	0.46214	-1.00692	-0.34855	-0.9492	0.7317	0.04427	0.3215	0.15003	0.23984	-0.14097	-0.02825	0.06226	-0.00801	-0.00356
XAN 159	-1.22959	-0.92437	2.16509	2.53436	0.98831	1.78428	-0.27756	0.26251	0.13549	-0.13859	-0.30698	0.04081	0.0298	-0.02902	0.02012
Midland	-3.21568	0.49092	1.73736	-1.94933	0.21012	-0.12901	-0.52889	-0.5394	-0.40586	0.03559	-0.29085	-0.00927	0.01133	-0.0308	-0.00341
ACUG 12-C2	-1.30573	1.74514	-2.69748	-0.06866	0.38023	1.1625	0.64322	-0.3601	-0.43622	0.09304	0.09283	-0.05225	0.00104	0.00234	0.01439
CDC Blackcomb	-1.78852	1.47094	0.95255	-2.42561	0.03209	-0.64321	0.00155	0.18558	0.01767	-0.02728	-0.16395	0.18209	-0.25573	0.02045	0.01472
CDC Marmot	-6.03114	-0.50208	0.75808	-1.96984	-0.92098	-0.32226	-0.38807	0.15707	-0.08336	0.00494	-0.03573	-0.19756	-0.05776	-0.04035	0.01492
CDC Sol	-3.95557	0.75873	-0.2993	-0.23076	-0.32752	0.32429	-0.49434	0.65648	-0.02751	-0.10083	-0.01899	-0.12595	0.04596	0.07055	-0.06805
CDC WM-2	-3.48182	-2.07698	-0.37755	-1.50753	-1.04744	-0.42004	-0.1536	-0.0375	0.20938	-0.09571	-0.16633	0.01994	-0.00172	0.04783	-0.01881
Island	-4.75755	2.32395	0.59877	-1.17891	0.0917	-0.65692	-0.53315	1.2613	0.5187	-0.31719	0.1898	0.01656	-0.06575	0.01796	0.02706
Resolute	-2.21208	-0.02306	-0.4098	-0.68025	-0.77051	-0.02631	-0.21977	0.99759	0.03804	-0.29186	-0.02922	0.08306	0.01397	-0.04327	0.03145
OAC Spark	-3.88334	0.47279	1.6989	-2.63371	0.24117	-1.07139	-0.37073	-0.30528	0.05621	0.02309	-0.02969	0.0175	0.00269	-0.01143	0.02243
Eldorado	2.80354	0.56301	-1.86398	0.98336	-0.86061	-0.8003	0.59179	0.24203	0.32177	-0.38479	-0.20972	0.00702	-0.01187	-0.06622	0.03547
Snowdon	-3.16281	-0.05023	-2.1446	-0.66512	-1.24322	-0.07468	-0.41407	-0.58809	-0.14041	0.129	-0.02038	0.05411	0.03184	0.05844	-0.02816
Lariat	2.80872	2.83946	-0.01013	1.45359	-1.51776	-1.68693	0.36706	-0.66463	0.02103	-0.48345	-0.35149	0.07179	-0.04617	0.11165	0.01711
Windbreaker	1.21766	-0.0162	0.95124	2.6028	-0.86192	0.01227	0.3437	0.13746	-0.49093	-0.3682	-0.10702	-0.01366	-0.05621	0.07412	0.01637
Measured agronomic traits (ERS and WRS in 2015 and 2016): YD, yield (kg ha-1); SW, seed weight (g); DF, flowering (days); DM, maturity (days); PH, plant height (cm); harvestability (1-5 scale, data collected only in 2016); Derived traits: RP, reproductive period [RP = DM – DF (days)]; YGD, yield gain per day [YGD = YD / DM (kg day-1 ha-1); SGR, seed growth rate [SGR = YD / RP (kg ha-1 day-1)]; YD…
